# Supplementary material for: Shh and Olig2 sequentially regulate oligodendrocyte differentiation from hiPSCs for the treatment of ischemic stroke
Source: Theranostics. 2022 Mar 28;12(7):3131–49. doi: 10.7150/thno.69217 (PMC9065175; doi:10.7150/thno.69217)
Supplement: Supplementary file 2 — Supplementary table of differential metabolites. [file thnov12p3131s2.xlsx]

## Sheet: Identified
Database ID	Weblink	Class	Metabolite Name	Olig2-1	Olig2-2	Olig2-3	Olig2-4	Olig2-5	Olig2-6	control-1	control-2	control-3	control-4	control-5	control-6
HMDB0000008	https://hmdb.ca/metabolites/HMDB0000008	Hydroxy acids	2-Hydroxybutyric acid	2676	1926	1890	2262	2005	2277	2541	1807	2668	2136	1966	2081
HMDB0000050	http://www.hmdb.ca/metabolites/HMDB00050	Purine nucleosides	Adenosine	7671	7076	6025	16870	25680	7038	11100	11750	13280	18880	10010	12160
HMDB0000062	http://www.hmdb.ca/metabolites/HMDB00062	Quaternary ammonium salts	L-Carnitine	17010	17330	16990	42300	21490	23850	22190	18930	29630	9234	11000	7857
HMDB0000064	http://www.hmdb.ca/metabolites/HMDB00064	Amino acids	Creatine	28370	31510	29860	173800	43580	113200	34250	27990	60290	35520	43550	24770
HMDB0000076	http://www.hmdb.ca/metabolites/HMDB00076	Pyrimidines	Dihydrouracil	2762	2893	3760	5251	3339	3860	3031	1768	4623	2377	2390	1642
HMDB0000086	http://www.hmdb.ca/metabolites/HMDB00086	Glycerophosphocholines	Glycerophosphocholine	186200	208700	206600	254900	202200	304000	174200	109500	266200	98780	119300	118000
HMDB0000089	http://www.hmdb.ca/metabolites/HMDB00089	Pyrimidine nucleosides	Cytidine	8835	9019	9441	13440	22560	11320	7435	4693	15410	7725	5754	7111
HMDB0000094	http://www.hmdb.ca/metabolites/HMDB00094	Carboxylic acids	Citric acid	28860	20350	22710	31300	9803	43930	121700	59700	254400	40720	58800	24830
HMDB0000097	http://www.hmdb.ca/metabolites/HMDB00097	Quaternary ammonium salts	Choline	138800	134300	131500	309600	226800	169500	77340	51700	119600	108400	88730	88560
HMDB0000114	https://hmdb.ca/metabolites/HMDB0000114	Glycerophospholipids	Glycerylphosphorylethanolamine	15910	20400	20470	31220	24310	28780	18640	11050	31980	17600	17280	11060
HMDB0000123	http://www.hmdb.ca/metabolites/HMDB00123	Amino acids	Glycine	2146	2581	2426	4630	3447	3623	4058	2926	6743	4641	4116	2055
HMDB0000134	http://www.hmdb.ca/metabolites/HMDB00134	Carboxylic acids	Fumaric acid	1436	1061	1285	2023	1129	1283	3455	1612	5578	1087	1350	1454
HMDB0000139	http://www.hmdb.ca/metabolites/HMDB00139	Carbohydrates	Glyceric acid	9589	7294	8054	7048	7155	7168	3582	1885	3254	1584	1717	2300
HMDB0000148	http://www.hmdb.ca/metabolites/HMDB00148	Amino acids	L-Glutamic acid	166800	156000	153900	456800	136100	325700	300100	181200	661600	168200	200300	80210
HMDB0000156	http://www.hmdb.ca/metabolites/HMDB0000156	Hydroxy acids	L-Malic acid	35290	26280	26420	58020	20090	44600	101800	56440	171700	36810	50840	43700
HMDB0000157	http://www.hmdb.ca/metabolites/HMDB00157	Purines	Hypoxanthine	100600	99200	94200	224700	195400	174600	82100	50260	154600	89340	59030	83970
HMDB0000158	http://www.hmdb.ca/metabolites/HMDB00158	Amino acids	L-Tyrosine	105600	102000	103200	207300	114100	139000	87540	56150	166600	60710	73560	62810
HMDB0000159	http://www.hmdb.ca/metabolites/HMDB00159	Amino acids	L-Phenylalanine	254800	239300	237800	418000	265900	301800	196500	115500	346800	136000	150500	138300
HMDB0000161	https://hmdb.ca/metabolites/HMDB0000161	Amino acids	L-Alanine	3365	4957	4458	8639	4523	5003	3993	2368	8833	3600	3761	2144
HMDB0000162	http://www.hmdb.ca/metabolites/HMDB00162	Amino acids	L-Proline	211600	216300	217000	454400	203300	367600	248600	194500	499700	185500	208400	141600
HMDB0000167	http://www.hmdb.ca/metabolites/HMDB00167	Amino acids	L-Threonine	12340	13560	13340	23200	14130	16230	11200	7693	19380	9356	12160	6753
HMDB0000168	http://www.hmdb.ca/metabolites/HMDB00168	Amino acids	L-Asparagine	15300	22260	19010	37220	24470	25800	19930	11110	29840	15510	17770	8485
HMDB0000172	http://www.hmdb.ca/metabolites/HMDB00172	Amino acids	L-Isoleucine	244800	231600	226200	348900	288900	257300	146600	81410	248700	91970	111200	106600
HMDB0000175	http://www.hmdb.ca/metabolites/HMDB00175	Purine nucleotides	Inosinic acid	215900	162400	154600	197400	115000	109600	69770	43390	96350	49610	36130	49720
HMDB0000177	http://www.hmdb.ca/metabolites/HMDB00177	Amino acids	L-Histidine	1979	1854	1732	4900	2494	2381	1952	1060	3312	1293	1371	1092
HMDB0000182	http://www.hmdb.ca/metabolites/HMDB00182	Amino acids	L-Lysine	35160	39590	39620	60250	45740	44950	24710	15220	39280	17080	19510	15480
HMDB0000187	https://hmdb.ca/metabolites/HMDB0000187	Amino acids	L-Serine	5694	8762	7571	13260	8504	9486	10570	7076	17870	12110	11290	6589
HMDB0000190	http://www.hmdb.ca/metabolites/HMDB00190	Hydroxy acids	L-Lactic acid	342800	265700	269200	606300	245400	397500	326000	125300	626500	111600	112100	141200
HMDB0000191	http://www.hmdb.ca/metabolites/HMDB00191	Amino acids	L-Aspartic acid	10580	11880	12410	32380	22200	27800	16380	13530	21470	19320	20910	10430
HMDB0000192	http://www.hmdb.ca/metabolites/HMDB00192	Amino acids	L-Cystine	11000	19000	17730	33760	23000	17690	4351	1900	6065	2999	4517	1467
HMDB0000193	https://hmdb.ca/metabolites/HMDB0000193	Carboxylic acids	Isocitric acid	28930	20370	22740	31350	9857	44000	111400	59780	254800	40770	58890	26830
HMDB0000195	http://www.hmdb.ca/metabolites/HMDB00195	Purine nucleosides	Inosine	29740	20040	22750	193800	446400	54070	51040	27850	65780	87890	57260	46360
HMDB0000201	http://www.hmdb.ca/metabolites/HMDB00201	Acyl carnitines	L-Acetylcarnitine	19390	19480	19990	51030	20380	48830	20450	12160	32170	4323	5602	3983
HMDB0000210	http://www.hmdb.ca/metabolites/HMDB00210	Alcohols	Pantothenic acid	44600	49130	45660	147000	25570	69120	149200	119300	416600	94820	105700	60820
HMDB0000224	https://hmdb.ca/metabolites/HMDB0000224	Organic phosphoric acids	O-Phosphoethanolamine	38570	55440	54230	137400	75690	104600	76290	48020	123300	155200	186000	85580
HMDB0000230	http://www.hmdb.ca/metabolites/HMDB00230	Carbohydrates	N-Acetylneuraminic acid	82810	68290	65040	141400	66930	132700	64890	44440	121400	33230	36540	29480
HMDB0000243	http://www.hmdb.ca/metabolites/HMDB00243	Keto acids	Pyruvate	32210	35960	31500	64950	18680	47050	43930	32060	75920	28650	19870	15740
HMDB0000262	http://www.hmdb.ca/metabolites/HMDB00262	Pyrimidines	Thymine	2289	2936	2268	2015	3012	2034	1952	1851	2250	2674	2481	3106
HMDB0000267	http://www.hmdb.ca/metabolites/HMDB00267	Amino acids	Pyroglutamic acid	45240	27020	24700	49770	30130	34660	33140	43230	33640	30040	24770	28750
HMDB0000289	http://www.hmdb.ca/metabolites/HMDB00289	Purines	Uric acid	1958	1419	1762	2001	1936	1234	1642	1631	1777	1785	2102	2324
HMDB0000300	http://www.hmdb.ca/metabolites/HMDB00300	Pyrimidines	Uracil	18470	17730	17630	21770	23730	21950	21650	19280	24230	21900	19990	21840
HMDB0000472	http://www.hmdb.ca/metabolites/HMDB00472	Amino acids	5-Hydroxy-L-tryptophan	1751	1757	1691	2833	2922	2120	2476	1446	2828	1824	2535	2053
HMDB0000517	http://www.hmdb.ca/metabolites/HMDB00517	Amino acids	L-Arginine	114900	128600	123100	172700	135300	136500	85430	56950	122000	56390	66720	57370
HMDB0000539	http://www.hmdb.ca/metabolites/HMDB00539	Carbohydrates	Arabinonic acid	12300	9014	9028	19470	8202	15140	5065	3551	5845	2922	4171	2773
HMDB0000563	http://www.hmdb.ca/metabolites/HMDB00563	Phenylpropanoic acids	D-Phenyllactic acid	1433	1373	1090	1906	1296	1741	3245	1659	4873	1886	2419	1607
HMDB0000623	https://hmdb.ca/metabolites/HMDB0000623	Fatty acids	Dodecanedioic acid	6938	6432	6106	6486	8816	8904	5980	6157	6552	7314	6313	7783
HMDB0000625	http://www.hmdb.ca/metabolites/HMDB00625	Carbohydrates	Gluconic acid	65140	49390	51580	116800	51100	94150	112000	59200	177500	57890	67370	39720
HMDB0000630	http://www.hmdb.ca/metabolites/HMDB00630	Pyrimidines	Cytosine	56250	54830	62490	54020	70850	57090	54840	53130	63670	55000	53020	54650
HMDB0000641	http://www.hmdb.ca/metabolites/HMDB00641	Amino acids	L-Glutamine	17250	21940	20830	32140	26770	19960	10760	6719	14820	9244	11670	8165
HMDB0000656	https://hmdb.ca/metabolites/HMDB0000656	Amino acids	Cysteineglutathione disulfide	178200	131400	133500	330500	98610	254400	114200	67930	183700	37340	45340	38140
HMDB0000687	http://www.hmdb.ca/metabolites/HMDB00687	Amino acids	L-Leucine	244800	231500	226300	347900	289600	257300	146600	81400	248800	92000	111200	107700
HMDB0000695	http://www.hmdb.ca/metabolites/HMDB0000695	Keto acids	Ketoleucine	1829	1701	1568	1644	685.5	2074	3553	1220	3807	4189	2941	2484
HMDB0000696	http://www.hmdb.ca/metabolites/HMDB00696	Amino acids	L-Methionine	27030	20360	17250	30330	18150	27000	10310	7641	17100	8653	6987	8403
HMDB0000711	http://www.hmdb.ca/metabolites/HMDB00711	Fatty acids	Hydroxyoctanoic acid	5668	4666	3877	3405	5175	4819	3891	4043	3571	3746	3233	4220
HMDB0000736	http://www.hmdb.ca/metabolites/HMDB62556	Acyl carnitines	Isobutyrylcarnitine	2548	2187	2879	3948	1606	2443	3559	3229	3510	1888	2014	2290
HMDB0000746	https://hmdb.ca/metabolites/HMDB0000746	Fatty acids	Hydroxyisocaproic acid	2702	2367	2491	2202	2865	3314	3369	2297	1601	2641	1430	2367
HMDB0000754	https://hmdb.ca/metabolites/HMDB0000754	Fatty acids	3-Hydroxyisovaleric acid	13880	10360	11920	23360	16390	23040	16520	9678	22050	14100	17860	12220
HMDB0000755	http://www.hmdb.ca/metabolites/HMDB00755	Phenylpropanoic acids	Hydroxyphenyllactic acid	4216	3422	3455	6684	2870	5762	9789	6234	17070	8644	9086	5411
HMDB0000767	http://www.hmdb.ca/metabolites/HMDB00767	Nucleosides	Pseudouridine	2488	1891	1913	3238	2823	2892	3829	683.3	4919	1220	1940	2094
HMDB0000791	http://www.hmdb.ca/metabolites/HMDB00791	Acyl carnitines	L-Octanoylcarnitine	6832	6999	5450	5561	5688	5996	5417	5535	4720	5082	6003	5956
HMDB0000812	https://hmdb.ca/metabolites/HMDB0000812	Amino acids	N-Acetyl-L-aspartic acid	207800	161400	163700	400700	127700	327600	144500	85010	173700	85150	100300	79680
HMDB0000824	http://www.hmdb.ca/metabolites/HMDB00824	Acyl carnitines	Propionylcarnitine	8751	9478	7288	18150	10840	15100	11310	10370	9146	7122	8841	6955
HMDB0000883	http://www.hmdb.ca/metabolites/HMDB00883	Amino acids	L-Valine	16630	12810	12230	14860	13520	16290	11630	4793	15320	4784	5795	6151
HMDB0000884	http://www.hmdb.ca/metabolites/HMDB00884	Pyrimidine nucleosides	Ribothymidine	205.7	94.35	134.3	210.6	130.4	318.3	730.8	172.3	823.1	162.9	269.3	437.1
HMDB0000904	http://www.hmdb.ca/metabolites/HMDB00904	Amino acids	Citrulline	1284	588	432.7	783.5	760	594	571.5	1056	527.3	506	747.3	511
HMDB0000912	https://hmdb.ca/metabolites/HMDB0000912	Purine nucleosides	Succinyladenosine	1636	1662	1477	2594	1087	2089	1014	902.1	1936	729.3	743	635.9
HMDB0000929	http://www.hmdb.ca/metabolites/HMDB00929	Amino acids	L-Tryptophan	57180	41140	42490	77620	40040	67760	41240	20940	63910	24180	25710	21220
HMDB0000939	https://hmdb.ca/metabolites/HMDB0000939	Nucleosides	SAH	2288	1631	1607	2540	2020	2192	1373	619.7	1270	921.3	508.3	713.2
HMDB0001123	https://hmdb.ca/metabolites/HMDB0001123	Benzoic acids	2-Aminobenzoic acid	6179	5487	6941	17130	13990	12070	5095	6051	7182	15840	8815	6823
HMDB0001126	http://www.hmdb.ca/metabolites/HMDB01126	Pyridines	Nornicotine	10010	8458	7359	6256	8871	5430	5993	8126	4209	8228	5225	6212
HMDB0001173	https://hmdb.ca/metabolites/HMDB0001173	Nucleosides	5'-Methylthioadenosine	8376	7215	6842	15340	4890	11130	7385	7216	11840	7049	4397	4158
HMDB0001185	https://hmdb.ca/metabolites/HMDB0001185	Nucleosides	S-Adenosylmethionine	16600	20830	19950	41730	17470	29810	13620	15780	44590	12820	10690	8810
HMDB0001397	http://www.hmdb.ca/metabolites/HMDB01397	Purine nucleotides	Guanosine monophosphate	47980	37590	39820	73560	121700	77740	62490	54760	47690	43950	48690	55800
HMDB0001406	http://www.hmdb.ca/metabolites/HMDB01406	Pyridines	Niacinamide	241700	225500	226400	452500	196900	280400	194600	146500	305500	118800	122900	113000
HMDB0001539	http://www.hmdb.ca/metabolites/HMDB01539	Amino acids	Symmetric dimethylarginine	19940	22050	20390	27730	22820	23630	11220	7893	17950	9488	9125	11070
HMDB0001564	https://hmdb.ca/metabolites/HMDB0001564	Pyrimidine nucleotides	CDP-ethanolamine	8860	10730	10020	21140	7537	12900	6910	5544	14430	4029	4429	3626
HMDB0001565	http://www.hmdb.ca/metabolites/HMDB01565	Quaternary ammonium salts	Phosphorylcholine	327000	398400	397900	1247000	353000	795100	1002000	675400	1804000	775500	1019000	431100
HMDB0001624	https://hmdb.ca/metabolites/HMDB0001624	Fatty acids	2-Hydroxycaproic acid	2707	2364	2519	2214	2860	3311	3371	2298	1599	2641	1429	2375
HMDB0001844	http://www.hmdb.ca/metabolites/HMDB01844	Fatty acids	Methylsuccinic acid	3807	2506	1842	3503	3495	3382	4226	3120	3363	3176	3402	2087
HMDB0002005	https://hmdb.ca/metabolites/HMDB0002005	Amino acids	Methionine sulfoxide	16120	18920	19370	34870	24290	19150	13890	7006	24760	9670	13110	9617
HMDB0002013	http://www.hmdb.ca/metabolites/HMDB02013	Acyl carnitines	Butyrylcarnitine	3447	3495	3664	4798	2911	3745	1487	1206	2157	1007	905.1	670.9
HMDB0002815	http://www.hmdb.ca/metabolites/HMDB02815	Glycerophosphocholines	LysoPC(18:1)	23090	26880	18220	21540	33810	14810	8629	10910	7047	12920	8086	10410
HMDB0003331	http://www.hmdb.ca/metabolites/HMDB03331	Purine nucleosides	1-Methyladenosine	4633	4561	5081	7927	4793	6829	2640	2200	5274	1975	2553	2108
HMDB0003337	https://hmdb.ca/metabolites/HMDB0003337	Amino acids	GSSG	122600	92300	88820	324600	53080	233900	256100	161200	513900	83980	99130	61200
HMDB0003540	https://hmdb.ca/metabolites/HMDB0003540	Nucleosides	3'-AMP	45720	40920	40320	77060	64150	84500	53640	48230	37860	35830	36160	50320
HMDB0005065	http://www.hmdb.ca/metabolites/HMDB05065	Acyl carnitines	Oleoylcarnitine	2729	2508	1920	3552	1856	3452	1256	1424	1090	1628	646.1	481.4
HMDB0007007	http://www.hmdb.ca/metabolites/HMDB07007	Lineolic acids	CPA(18:2(9Z,12Z)_0:0)	2991	3310	3547	1643	2304	3829	2557	2639	4111	2359	1483	2249
HMDB0010379	https://hmdb.ca/metabolites/HMDB0010379	Glycerophosphocholines	LysoPC(14:0)	8885	10820	8866	7432	13940	9916	5740	5441	4805	7492	6377	6908
HMDB0010382	http://www.hmdb.ca/metabolites/HMDB10382	Glycerophosphocholines	LysoPC(16:0)	29340	29200	23550	22780	34650	21070	19820	19890	16400	19580	15310	18920
HMDB0010383	http://www.hmdb.ca/metabolites/HMDB10383	Glycerophosphocholines	LysoPC(16:1)	29830	35700	30300	34250	52340	35700	28350	25340	23250	43300	29470	37520
HMDB0010384	http://www.hmdb.ca/metabolites/HMDB10384	Glycerophosphocholines	LysoPC(18:0)	41600	36970	33210	37310	27500	29780	53150	62820	57810	46630	42430	67570
HMDB0010393	http://www.hmdb.ca/metabolites/HMDB10393	Glycerophosphocholines	LysoPC(20:3)	5526	6444	4855	6388	9130	4412	3883	4546	3899	10340	5179	8333
HMDB0010396	http://www.hmdb.ca/metabolites/HMDB10396	Glycerophosphocholines	LysoPC(20:4)	9441	7698	8374	7611	10340	7395	6782	5718	5574	11360	7330	8481
HMDB0010727	https://hmdb.ca/metabolites/HMDB0010727	Fatty acids	3-Oxododecanoic acid	17350	14820	13920	14350	14620	12780	16960	11570	10490	17040	14930	13510
HMDB0011170	http://www.hmdb.ca/metabolites/HMDB11170	Amino acids	L-gamma-glutamyl-L-isoleucine	2924	2157	2225	8357	7018	2746	1093	694.3	1271	1238	1760	1495
HMDB0011473	http://www.hmdb.ca/metabolites/HMDB11473	Glycerophosphoethanolamines	LysoPE(16:0)	99970	149300	123700	151900	196800	127500	69880	74210	85510	98420	66710	68240
HMDB0011484	http://www.hmdb.ca/metabolites/HMDB11484	Glycerophosphoethanolamines	LysoPE(20:1)	63830	86270	66090	77700	105200	51690	36750	44040	42220	61720	49010	49880
HMDB0011487	http://www.hmdb.ca/metabolites/HMDB11487	Glycerophosphoethanolamines	LysoPE(20:4)	70310	92260	65380	88040	102300	64700	59930	49830	46440	77540	46030	51750
HMDB0011505	http://www.hmdb.ca/metabolites/HMDB11505	Glycerophosphoethanolamines	LysoPE(18:1)	187200	257300	212600	274400	351100	197700	75930	98330	100100	110200	92320	108200
HMDB0011507	http://www.hmdb.ca/metabolites/HMDB11507	Glycerophosphoethanolamines	LysoPE(18:2)	66880	52070	37860	77230	51490	54740	12730	11650	17500	13380	5856	5208
HMDB0011526	http://www.hmdb.ca/metabolites/HMDB11526	Glycerophosphoethanolamines	LysoPE(22:6)	27700	33200	25880	33230	36380	22910	32410	22220	22250	32110	19290	21860
HMDB0011621	http://www.hmdb.ca/metabolites/HMDB11621	Amino acids	Cinnamoylglycine	1127	797.3	754.6	1709	657.8	1826	1743	1133	4003	1140	1233	492.9
HMDB0013128	https://hmdb.ca/metabolites/HMDB0013128	Acyl carnitines	Valerylcarnitine	2871	3141	2947	6191	2619	3387	5565	3425	4625	2682	1773	2676
HMDB0013205	http://www.hmdb.ca/metabolites/HMDB13205	Acyl carnitines	9-Decenoylcarnitine	3648	4171	3301	3642	3908	3715	3967	3119	3978	3369	3984	3479
HMDB0013220	https://hmdb.ca/metabolites/HMDB0013220	Amino acids	Beta-Citryl-L-glutamic acid	1545000	1074000	1138000	1920000	569500	1596000	1065000	715900	1756000	370500	447000	337200
HMDB0013302	https://hmdb.ca/metabolites/HMDB0013302	Amino acids	Phenylalanylphenylalanine	4681	3341	3286	4374	6302	2952	2230	1043	1628	1047	2221	2196
HMDB0014581	http://www.hmdb.ca/metabolites/HMDB14581	Purines	Allopurinol	21480	19590	21560	146700	282400	44850	34170	26360	57050	75000	48620	41520
HMDB0015253	http://www.hmdb.ca/metabolites/HMDB15253	Benzene	Phenacemide	6683	6208	5348	11690	6964	7782	7444	5878	10950	5562	4277	5446
HMDB0028683	http://www.hmdb.ca/metabolites/HMDB28683	Amino acids	Alanylaspartic acid	3976	3393	3858	6689	5225	4497	2956	2007	3927	2558	4036	3626
HMDB0028796	https://hmdb.ca/metabolites/HMDB0028796	Amino acids	Glutaminylglutamic acid	1466	1113	1325	3096	2147	1430	578.3	172.6	947.6	448.1	703.6	557.1
HMDB0029104	http://www.hmdb.ca/metabolites/HMDB29104	Amino acids	Tyrosyl-Glutamate	1440	1044	985.7	2354	34.16	1498	708	402.1	797.4	469.5	671.2	729.5
HMDB0029432	https://hmdb.ca/metabolites/HMDB0029432	Amino acids	S-Methyl-L-cysteinesulfoxide	2224	2221	2496	3888	2446	3431	3611	2836	6730	2303	2960	1676
HMDB0029433	http://www.hmdb.ca/metabolites/HMDB29433	Amino acids	L-2-Amino-4-methylenepentanedioic acid	1126	1430	998	4315	1706	3010	1335	1691	4232	1769	2055	1212
HMDB0029737	http://www.hmdb.ca/metabolites/HMDB29737	Indoles	1H-Indole-3-carboxaldehyde	4924	4926	4558	4256	4733	5230	4799	4575	3489	6527	4096	4286
HMDB0031641	https://hmdb.ca/metabolites/HMDB0031641	Pyrrolidines	Pyrrolidine	22050	19720	20760	33140	21630	24770	13540	7812	28180	8308	7584	10370
HMDB0031861	http://www.hmdb.ca/metabolites/HMDB31861	organooxygen	2-Acetylpyrazine	243000	225600	226500	452400	197800	282600	194600	146400	305400	118800	122900	112900
HMDB0035240	https://hmdb.ca/metabolites/HMDB0035240	Benzofurans	Dihydroactinidiolide	8637	9034	9451	8890	9979	9441	9808	9612	8440	10240	8322	8295
HMDB0059724	http://www.hmdb.ca/metabolites/HMDB59724	Organic sulfuric acids	Pyrocatechol sulfate	14270	11130	12230	5265	34880	6231	12770	15700	2653	21590	28650	38950
HMDB0059765	https://hmdb.ca/metabolites/HMDB0059765	Indoles	3-Indolehydracrylic acid	1127	797.3	754.6	1709	657.8	1826	1743	1133	4003	1140	1233	492.9
HMDB0060015	http://www.hmdb.ca/metabolites/HMDB60015	Organic sulfuric acids	Phenol sulphate	7086	5655	6002	11020	5419	11700	18920	9819	17930	12340	12940	9018
HMDB0062550	http://www.hmdb.ca/metabolites/HMDB62550	Organic sulfuric acids	2-methoxyacetaminophen sulfate	5191	3901	4060	4866	3239	4682	1453	1100	2222	537	625.6	603.9
HMDB0062558	http://www.hmdb.ca/metabolites/HMDB62558	Amino acids	Pyroglutamine	4386	3508	3497	7467	4666	6067	6795	5975	10990	8188	9790	5854
HMDB0062620	http://www.hmdb.ca/metabolites/HMDB62620	Carbohydrates	L-Threonic Acid	10290	7490	7017	17910	6694	13760	11240	6276	18200	6010	7197	3770
HMDB0062773	https://hmdb.ca/metabolites/HMDB0062773	Fatty acids	10-hydroxy-(2E,8E)-decadien-4-ynoic Acid	3424	2057	1757	1751	2262	1588	1859	1784	1658	2216	1962	1538
HMDB0125533	https://hmdb.ca/metabolites/HMDB0125533	Phenylpropanoic acids	3,5-Dihydroxyphenylpropionic acid	4239	3438	3472	6707	2890	5783	10050	6248	17110	8667	9186	5447
HMDB0134105	https://hmdb.ca/metabolites/HMDB0134105	Organic sulfuric acids	2-hydroxy-3-(sulfooxy)benzoic acid	17570	14910	15460	33020	13020	23260	16140	5568	43530	5158	4777	6488
HMDB0240296	https://hmdb.ca/metabolites/HMDB0240296	Indolyl carboxylic acids	Tryptophan 2-C-mannoside	7618	5967	6237	8743	5541	7748	4885	3083	8019	2638	3059	2568
HMDB0240316	https://hmdb.ca/metabolites/HMDB0240316	Organic phosphoric acids	Glycerophosphoglycerol	29630	27680	27470	71410	31090	43980	15260	9251	27770	9378	10500	8263
KEGG C01727	https://www.genome.jp/dbget-bin/www_bget?cpd:C01727	Pteridines	Lumichrome	1996	1624	1880	1795	2175	2052	1358	1011	1687	845.6	1540	1412
KEGG C04420		Carbohydrates	D-Fructofuranose 1,2':2,3'-dianhydride	28040	29170	27930	38690	24950	31070	1456	1857	2068	2020	734.4	1553
METLIN 816036		Organic sulfuric acids	2-(2,6-Dioxo-1,2,3,6-tetrahydropyrimidin-4-yl)ethane-1-sulfonic acid	1097	935.7	1396	472	796.3	1221	1332	767.6	1122	1103	748.8	1005
METLIN40386		Glycerophosphocholines	PC (16:0)	1135	770.5	791.2	747.7	987	544	703.4	703.3	706.8	468.5	592.3	547.5
PubChem 1005-24-9	https://pubchem.ncbi.nlm.nih.gov/compound/70495	Pyridines	1-methylnicotinamide	9744	8680	9418	9400	8683	8686	8782	8849	9192	9855	9487	9337
PubChem 26384	https://pubchem.ncbi.nlm.nih.gov/compound/26384	Quinolines	3-methyl-2-Quinoxalinone	32150	25980	23960	53780	30500	34590	32270	25290	52840	25590	19800	21510
PubChem 71367139	https://pubchem.ncbi.nlm.nih.gov/compound/71367139	Amino acids	1-Carboxy-L-prolylglycine	4683	3791	4076	8361	7288	4517	2280	1459	3021	1558	2422	1756

## Sheet: Unidentified
Sample Name	om-1	om-2	om-3	om-4	om-5	om-6	vm-1	vm-2	vm-3	vm-4	vm-5	vm-6
60.0550_1.32	32641	19755	19238	340900	30648	17368	36668	23935	24426	408500	42328	102300
61.0072_1.13	117450	115690	91292	101860	114190	94097	117790	138010	94047	164420	137580	175990
61.0105_1.93	1341900	1383800	1363400	1390700	1367400	1395400	1394900	1367100	1398800	1417800	1434500	1383400
61.0282_1.49	81358	80739	81288	75876	78848	85688	87938	82612	80146	84523	82688	80156
61.0283_12.50	153010	141550	144120	141250	150730	151770	155200	149690	143810	147000	144320	155240
61.0283_11.68	57189	54356	61017	47027	56061	59561	55615	42354	54308	59816	57232	41879
61.0646_1.46	34690	36633	36392	36367	33161	38356	37492	37640	36069	39781	36806	34734
61.0647_4.10	32708	33424	34278	33828	30932	31995	34428	37253	35428	36010	33820	32592
61.0647_12.41	26239	31044	23078	28450	24349	29033	25854	30890	28503	29667	29570	27418
62.0237_1.12	67998	64313	67319	121870	58098	86974	70173	60860	110550	50708	64652	40359
62.5245_1.13	11647	10904	11634	21585	10097	15219	11801	10141	18701	8334	10696	6981
62.9902_1.97	406700	403880	412620	404790	414410	415680	437390	420280	428330	425750	412920	408990
63.0217_1.14	9120	9272	8982	16949	8062	11737	9794	8037	16427	6989	8910	5184
63.9946_12.41	9836	12932	9194	14311	11653	8737	13474	13356	12866	8564	13068	10535
63.9970_1.97	4596100	4726800	4625300	4828300	4811000	4854600	4741900	4796500	4758900	4787900	4796800	4843500
64.0150_1.28	60987	58138	54804	46407	49958	58186	57145	67986	53249	59855	53077	61406
65.0378_3.32	214770	155780	127980	66577	138870	99945	175640	181230	61068	243070	207390	193900
65.0379_5.82	11650	13403	14514	13007	16249	12203	14375	12994	12317	16222	17030	15163
66.0183_1.12	33223	30691	33053	70201	28388	44048	31972	29601	53602	24270	28922	20140
66.0413_1.45	12474	12429	12137	12067	12281	12072	12295	11602	12152	12936	12324	12289
67.0211_1.12	105750	99471	103660	193110	85266	130700	106430	96220	165760	79264	92400	62390
67.5218_1.10	19019	18271	19065	34214	14926	24056	19934	17287	30267	14204	16720	11047
67.9977_1.11	19969	20484	20892	37970	17285	27935	20591	18687	34184	16531	20353	13790
68.0198_1.12	21793	20778	21638	39223	18515	28029	22471	20186	33924	17369	19575	14255
68.9813_1.12	86041	82145	80687	134330	76081	96135	84573	79035	108340	66953	66978	63823
68.9930_1.55	63298	63739	66800	64835	68538	60145	63528	64638	65674	67909	68312	64730
68.9930_3.81	118800	120980	129030	121590	124900	117940	113780	122000	123490	126950	124820	124720
69.9934_9.86	58284	54826	59590	54129	56192	53198	55178	57861	56561	56461	53953	56410
69.9944_1.10	5618	6416	6235	8355	6779	6693	6133	5163	7631	7963	6198	5714
70.0121_1.10	19503	19145	15745	16105	19436	15753	20608	21449	16584	26027	23317	28591
70.0643_1.52	88769	90698	93629	184860	87196	151390	102710	80887	200690	80978	90304	63371
71.9517_1.12	20915	20885	17604	20983	21660	19997	22593	23880	18331	28826	25609	31090
72.0801_1.13	147560	144470	143590	301550	104930	204560	99605	91541	135930	35247	40470	27406
72.9356_1.71	70751	74099	75900	75218	79232	70503	70590	72388	73120	77149	78146	74322
73.0649_1.55	77280	76337	76487	74475	76993	79166	77044	79383	75670	77502	79117	78096
73.0649_12.56	165210	158220	158110	162030	166490	168520	158380	164710	155560	163050	152140	170520
73.5319_1.11	133570	127470	131280	244060	107200	167550	134730	125500	216290	102320	119480	79144
73.9847_1.12	6839	7352	7136	14303	5891	9796	7371	6564	12847	5359	6668	3996
74.0321_1.11	28058	27363	27910	52370	22233	36587	27793	25891	45537	21071	24697	16243
74.0600_9.90	18366	16204	16552	44323	44950	50995	17951	16931	15990	15282	33054	44780
74.0600_1.44	53425	48108	48397	45873	108370	150420	53640	50060	46811	44955	126030	118310
74.0966_1.62	11811	11011	9172	13960	10675	11431	10977	11985	10601	19927	14428	14319
74.5302_1.11	20620	20159	20882	39604	17017	27172	20785	19277	34080	15844	18786	12161
76.1027_1.52	11743	12440	12107	11717	12782	12390	11954	12202	11573	12493	12154	13201
77.1083_1.52	73979	77851	78478	75111	81187	73964	75491	76156	74469	80019	77527	77407
79.0211_1.97	48982000	48759000	49799000	51288000	49825000	51734000	47470000	52098000	49688000	50397000	47941000	50523000
79.0211_1.46	106110	115550	112930	121930	123180	135280	102240	105340	121020	113780	129870	111860
79.0211_3.57	149150	148190	146840	146850	150010	153520	149950	155170	145850	160380	155160	155440
79.0212_9.95	72801	75805	72675	73037	70632	72197	70618	74996	71916	76557	73292	74041
79.0538_7.30	13746	19900	24526	16674	27444	16285	25267	21356	18238	34354	36508	32327
80.0244_1.92	2403800	2464400	2421300	2537300	2439700	2563000	2435200	2552400	2508500	2536200	2502100	2478600
80.0483_9.94	94344	98672	97863	104670	106420	110420	96678	98318	96142	99533	103390	112160
80.0496_1.55	70190	72298	70905	72895	75018	76832	68973	67405	69512	69673	75428	76967
80.1306_1.89	19184	17190	20112	22055	20643	17656	20420	21401	26155	20443	23531	16301
80.9739_1.38	72484	61016	61579	48880	62139	63395	67137	80611	63754	68002	67751	84712
81.0007_1.68	125190	118770	129350	105410	111370	122610	127820	140170	126980	115690	110210	128860
81.0160_1.97	3815200	3840000	3842900	3935900	3836500	4004000	3923400	3992500	3899300	4000000	3924600	3941400
81.0693_12.59	81603	81804	79709	83946	90615	97634	78161	79512	79175	80411	79105	95217
81.5206_1.12	15770	16158	12814	14112	14917	13820	16263	18470	13324	21389	18643	22235
82.0138_1.11	139660	137690	138990	265090	117560	190500	143320	130500	236240	108470	131800	85810
82.0522_12.99	1924000	2050800	2148800	2064800	1668800	1691000	1875100	1937000	1863700	2146300	1919600	1833600
82.0523_13.64	2358200	2688100	3055500	2543400	2371700	2144200	2390800	2653100	2532900	2735200	2522200	2430000
82.0523_14.71	2469100	2592500	2298900	2626900	1922400	1921800	2258400	2725400	2410000	2592000	2237400	2026100
82.0524_12.56	1585200	1631500	1356300	1838200	1371600	1402300	1507400	1511400	1415900	1644500	1489700	1477200
82.0524_15.89	1591300	1767300	2054300	1796200	1557800	1645400	1897700	1740200	1898200	1947200	1639000	1608800
82.5369_1.12	16867	16465	16475	31641	13333	22584	17225	14936	28528	12230	15953	9507
82.9443_12.97	11311000	11233000	11816000	11013000	13088000	9794500	13114000	12973000	11806000	9705400	11020000	11522000
82.9443_13.37	19572000	18319000	19247000	19090000	21333000	16213000	21137000	21827000	19503000	15895000	18511000	18650000
82.9444_1.54	442960	464360	468930	446220	460750	484850	451710	456490	461370	478450	475180	463830
82.9444_15.33	19426000	16300000	17384000	18396000	19309000	15014000	19316000	20140000	18356000	14085000	17399000	16098000
82.9445_2.30	598190	615850	613620	615340	608900	665850	599130	614580	622910	632070	633360	615790
82.9446_9.88	176700	181290	182870	179720	175950	179890	168720	176220	173820	179220	176270	177540
82.9959_1.68	29856	30214	30854	31007	31192	28347	30346	30254	31776	30864	30460	31020
82.9971_3.70	33945	35129	34726	34077	35425	32776	31250	32921	34104	33800	34945	34297
83.0139_1.12	20062	19016	20253	38285	16426	27121	20548	18566	34507	15301	18143	12097
83.9966_10.11	283450	285560	292130	285200	278050	265360	281700	290820	290890	291120	275920	276100
83.9967_1.10	6739	8422	7589	7590	7911	6459	7168	5585	6722	8029	7313	5512
84.0109_1.11	19793	20352	20343	39725	17125	28101	20602	19269	35848	15922	19409	12243
84.0433_1.40	19446	22039	21335	55200	18819	40023	32227	25755	77704	21767	26263	12433
84.0796_2.14	208810	216810	215100	218000	198520	224100	214890	222380	219010	230090	216760	208000
84.0808_4.10	165680	172570	169590	174550	159810	162390	170290	182150	176790	174900	171330	167850
84.0808_1.19	355280	382480	371180	376530	362440	385210	374520	369780	371740	389460	369870	350960
84.0808_12.55	328080	346450	301290	335190	293360	353880	321440	339500	327220	349510	337040	327480
84.9409_1.37	460340	473670	490680	462960	479210	500530	471220	472740	476470	495970	498820	481960
84.9409_15.94	10458000	8872000	9403700	9817200	10365000	8071100	10061000	11091000	9826500	7571700	9353800	8679700
84.9409_2.24	424860	459430	442070	453060	454070	465740	451760	432730	453140	463600	458080	445410
84.9411_14.26	11551000	10547000	11439000	11307000	12672000	9771800	12531000	12694000	11919000	9620500	10774000	10979000
84.9411_14.65	20515000	17599000	18716000	19374000	20952000	16148000	20733000	21241000	19466000	15431000	18943000	17800000
84.9411_1.07	312800	316550	302590	319230	313160	314180	318820	326650	305450	342230	332990	353270
84.9422_12.97	7609800	7578300	7904600	7429600	8751300	6584000	8800200	8732800	7944900	6513900	7366900	7749800
84.9422_13.37	9823100	8925100	9506400	9636500	10699000	8016600	10474000	10808000	9711100	7771000	9186200	9348100
84.9943_9.93	19277	19316	20367	19145	19198	18210	18903	18387	19306	19048	18814	17685
85.0387_13.35	201490	323080	216950	327870	206030	290510	260930	262020	239690	271910	275400	235290
85.0388_12.42	60458	80019	45118	84842	56983	73169	73461	72504	65861	69741	85226	68632
85.0389_14.71	126690	212830	133000	213290	120320	168690	160470	182320	147330	175150	146610	152360
85.0398_15.66	106530	177570	127740	163100	105530	152450	146070	133710	142660	153900	131310	131430
86.0952_3.65	274120	265480	263840	424480	319930	305080	173930	97661	314030	106140	128090	120000
86.9388_1.51	37283	38533	40050	36023	38737	40440	37124	38774	38733	39632	40424	38175
86.9388_12.91	916310	997320	959000	921360	1053600	802310	1079200	1087000	951090	793850	929040	941740
86.9389_15.92	920970	836690	933850	983830	960050	769630	952930	1077500	984190	731760	823740	846360
86.9389_15.07	688940	578380	623130	673000	699080	548680	736980	708200	668520	505620	642330	597160
86.9389_13.94	2125500	1968800	2098000	2102400	2270900	1770900	2258800	2414400	2136700	1733700	1982100	2036100
86.9930_1.12	23108	23019	22787	48505	19330	32855	23303	20770	40112	17186	21208	14134
87.0986_3.65	10282	10435	9952	15452	12975	11580	6070	3581	10713	3851	4609	4810
87.9231_1.67	11623	11900	12098	11937	12831	11370	11271	11735	11861	12299	12197	12399
88.0691_1.34	51475	56874	59379	57349	70802	73717	57840	53722	55380	57519	67741	73692
88.9307_1.62	31234	31613	33892	32133	35404	31665	30223	31775	30911	33671	34077	34251
89.0584_7.26	11093	11188	11366	16751	15511	12970	11262	11171	13970	14021	14247	12622
89.1068_1.13	14549	14758	14110	32765	10479	21245	9932	8421	12844	3069	3642	2435
89.5061_3.71	26514	27554	27930	27441	28711	26910	26519	28217	27566	27852	29007	27540
89.5072_1.63	25160	26742	26018	26170	25951	23518	25524	25174	25674	27468	26946	24414
90.5062_9.93	20083	20510	20762	19571	20103	19408	20861	20622	21207	19982	19902	19671
90.5063_1.11	8276	9631	9121	9017	10115	7646	8361	7573	8500	9219	8290	7526
90.9760_1.29	1012700	925190	900860	649200	836220	880060	942690	1170500	830330	934860	885640	1156000
91.0139_1.12	35835	33961	35573	65179	30259	43261	35193	33067	55387	28243	31200	22128
91.0529_6.44	28709	29694	29227	29985	28855	30315	30309	29025	29672	29970	30128	30749
91.0531_12.39	31504	27237	23726	26118	22331	30267	25889	32752	29180	25537	26292	27876
91.0531_14.65	1658600	1341400	1590400	1313200	1426100	1336600	1508600	1420500	1389800	1486700	1363400	1475500
91.0540_7.40	549800	621160	717460	669030	687220	670820	668830	703740	739380	662880	714750	728630
91.0541_8.19	20762	27066	32250	31418	36712	32787	26064	25067	32461	26810	32583	29695
91.0544_13.43	672820	525200	635640	530670	557170	543290	582130	575800	562860	553480	543490	604460
91.0544_12.83	700030	617720	662540	573150	619940	609030	667260	615880	604010	632880	583530	638350
92.0494_8.17	59119	51277	45473	58689	49995	47643	57137	51990	59035	53838	45928	48095
92.0495_3.88	107970	92217	76960	66414	81139	70191	99007	99746	64482	105140	93787	91976
92.0495_3.34	2375000	1812600	1470600	783240	1639200	1162900	1992300	2065400	738650	2720900	2334000	2197700
92.0496_1.54	44072	44342	34859	42115	40014	38303	46442	45157	42346	33118	34138	36839
92.0496_5.88	215690	253190	276190	244050	333430	215010	264020	236630	229090	313490	370810	301010
92.0565_7.41	56589	66363	71127	67447	66880	66979	71384	75037	73037	72315	73935	73864
92.0618_12.83	297360	251280	285530	232760	262080	239270	269540	254680	246680	265490	240810	259890
92.1308_1.20	7084	8440	8146	8961	8909	7088	8152	6096	7690	8767	9116	6523
93.0324_5.81	6046	6559	7469	6156	7493	6135	8600	6792	6307	9377	9133	7403
93.0365_3.02	46125	46954	52862	52707	45967	54035	43140	44921	46059	58611	51766	55184
93.0556_5.83	97224	91045	82031	78231	105330	74251	103700	93191	68614	112720	114960	105460
93.0569_2.88	132000	132750	109790	128970	116850	119320	132380	137210	129530	102820	106620	114180
93.0569_1.54	182450	172980	151600	166880	170290	160770	178130	180760	159180	160650	152640	162250
93.0570_3.34	4629800	3564300	3063800	1752300	3369100	2482000	3902200	4116500	1665000	5289200	4446500	4409900
93.0570_7.28	17638	21243	22337	15309	25303	16383	27016	22582	16906	33121	31489	29153
93.0572_8.79	22573	23188	20655	20907	23954	20103	21500	22124	17691	23568	22153	21584
93.0733_1.35	57129	62716	63126	62132	65673	62481	64223	57860	62649	65696	70244	58615
94.0646_3.10	620960	555570	532710	538860	603150	467960	604670	597550	374200	902140	766750	710400
95.0678_3.10	16947	17854	19171	26968	22228	17971	19463	17869	15645	30054	26482	22854
95.1518_3.69	7509	9524	9256	8698	7713	8854	8174	8797	8084	8527	7359	8982
96.1580_3.69	276490	272680	284790	268650	276790	268810	270730	279540	268860	273720	262310	275760
97.1627_3.61	6896	6832	7067	6775	6898	6491	6733	7281	6891	6769	6652	6891
97.9681_1.76	136130	142010	150390	140760	153700	136180	132690	136970	140810	147580	148540	143140
97.9682_1.11	66138	64266	66466	62534	65093	56453	59655	59087	56461	69489	61215	63200
97.9682_2.13	163970	166610	175590	167160	173120	160100	155570	170130	159700	179380	173350	177230
98.9834_10.22	25766	26492	25152	29336	29105	30365	25514	26013	26564	24943	30449	28261
98.9834_2.23	59109	50119	48922	42156	47334	51796	51601	60776	52188	49632	48675	57786
98.9834_1.37	3390100	2929600	2972300	2348300	2849900	3067900	3324200	3790000	3106400	3228000	2960000	3819100
99.0806_12.51	60604	54411	52940	62413	73299	72442	57502	55787	53059	54355	56929	71685
100.0750_9.90	13531	13458	12989	13514	14539	14954	13867	14512	13431	13997	14003	15390
100.0947_4.41	8106	7430	7528	6985	7299	6767	6971	7763	7070	7422	6652	7560
101.0953_7.26	5966	5880	6165	7780	6798	6755	5516	5697	6454	7264	6365	6614
102.0125_1.57	14157	13464	13875	11299	14307	10901	13055	12688	12667	13139	12919	12698
102.0910_1.41	48005	53028	48187	56116	50030	58615	53513	55689	50882	54529	51806	49523
102.1265_3.56	157030	170880	147730	208840	193230	205690	177780	161840	177020	162970	215340	186660
102.1267_9.92	103490	117930	98271	144520	130780	147960	112370	110760	105030	110400	146100	139650
102.1279_2.32	315610	328150	348110	514740	430850	455350	314490	278550	300690	500810	431070	402320
102.1281_1.51	53107	57645	48420	65600	63988	70508	60904	54432	57590	52589	79357	65765
103.0543_4.35	14093	13020	13483	24116	14689	17582	10686	7096	17985	7998	8601	8167
103.0859_3.93	6567	5618	7888	14988	10904	12778	4947	4690	6186	10361	7125	5182
105.0696_12.63	192380	171890	169700	168650	174300	166250	196810	183460	168230	177070	159550	181060
105.0696_9.77	412000	372840	341530	365970	334040	363270	393980	394390	347530	350820	314420	351140
105.9346_1.63	6760	7607	6890	7418	6712	6960	6841	6959	6912	7358	7325	7115
105.9812_1.93	363020	350160	383580	316490	381810	345250	311570	352180	354450	334530	346640	373240
106.0775_12.75	365880	320440	334810	301740	311240	292030	349860	330800	314030	325570	295080	321010
106.9498_1.28	155030	153710	153250	211960	152060	221820	158310	166250	230980	129770	133250	122810
106.9904_1.64	25873	24287	26858	23730	25954	22672	26295	24024	24743	24768	25433	24072
107.0491_5.75	14483	18027	19626	21025	20044	17527	17194	19002	22265	18264	17487	17380
107.0491_4.85	32286	37945	45217	45094	41532	33617	38891	42204	49048	37599	37811	36127
107.0606_8.19	17630	22285	27895	26033	29514	25022	22570	20777	27535	24258	26979	25862
107.0607_5.51	8067	7645	9149	26119	14995	6864	14859	5488	7646	9941	8102	7809
107.0607_7.29	484640	770380	940490	617390	1044700	613410	959430	831450	673020	1338900	1405300	1235800
107.0842_12.64	172670	165330	164790	165290	157230	167070	165910	168980	162120	164630	159850	166770
107.0857_1.46	49773	50632	51492	48146	50275	52481	49963	50238	50514	51217	53515	49758
107.9662_1.21	2149	1928	1777	1445	2174	1894	1993	2211	1864	2015	2173	2708
108.0633_7.29	33276	61086	74393	44875	81227	44142	75955	63067	45479	115060	118380	100350
108.0676_3.31	170940	131790	115690	69719	124100	92336	150550	157460	66442	197940	170890	154220
109.0101_5.13	4923	6013	6999	11901	5954	9382	3262	2832	5587	1955	2329	2181
109.0279_5.83	19531	20747	24029	22004	23170	19451	25070	24148	22493	27469	25927	24160
109.0688_1.33	318570	347720	298600	345460	351470	305720	360430	319840	322780	313160	326510	285350
109.0749_2.76	162300	152570	121480	193880	135160	147090	161810	159050	154560	148160	116860	128250
109.0749_3.37	7794300	5805500	4914600	2574200	5477300	3890600	6450800	6790400	2431100	8911600	7406800	7385500
109.0751_2.37	176250	171360	134870	169640	157810	156160	177810	181140	163880	134310	133280	151460
109.0751_5.88	492140	543580	559140	525920	685730	465720	578350	533370	488450	667950	743150	635580
109.0764_0.84	254090	250310	204720	242050	235160	225220	258460	261690	239620	198010	190510	221260
109.1001_12.48	29824	33939	28806	39257	33632	36511	30553	32262	31893	33453	37242	34835
110.0084_1.12	685030	656330	674220	1374000	571300	927220	682780	620550	1145400	508660	609050	415730
110.0365_5.83	29699	32270	37593	32133	28858	22604	37494	36972	33333	41130	41468	29316
110.0366_4.23	10389	11724	14311	11926	11367	8702	13193	13571	12080	15745	15715	12098
110.0587_2.46	15861	11762	11999	11949	12083	14090	13192	18762	11420	13781	12649	14833
110.0601_1.61	29046	22548	23438	21316	22336	26911	24847	31271	22669	24137	21205	29647
110.0646_5.83	23748	24445	25339	24664	29582	24915	24900	24903	23380	27556	29209	27196
110.0794_3.30	705640	516680	432070	215410	477160	341630	575870	618680	204960	828860	672260	677080
110.0797_6.00	34368	37507	40960	38567	47448	34801	40372	38823	37466	47165	52194	45292
111.0097_1.12	117650	114110	117750	249480	98175	163300	120560	108690	204090	88337	107020	71228
111.0439_5.82	57116	60844	67599	60905	64061	59869	70426	67789	64179	73055	71023	67880
111.0439_4.24	22674	25097	27641	24710	27216	25028	29168	27498	24960	30809	31685	30186
111.0442_5.21	306500	335340	400180	280860	369900	306370	359590	374220	324840	423220	418120	439360
111.1155_12.44	15769	19721	14833	20090	16633	20347	17937	18654	18697	18534	19681	16363
111.9838_1.67	7553	7445	8330	7099	8009	7574	7416	8464	8156	7734	7780	8854
112.0066_1.12	111570	107660	111850	233490	93989	154630	111030	101370	192120	83287	101500	68456
112.0468_5.21	19515	21598	26017	16491	23651	19090	23732	22544	21096	25533	26713	27917
112.0500_1.44	37337	40507	41381	80967	44406	57939	38397	32555	61525	22055	25997	24710
112.9552_1.67	26909	28694	28698	28144	29923	27481	26375	26960	28298	28553	29881	28651
113.0348_3.09	44204	43802	43715	53150	55836	51780	51981	47263	57900	53381	47201	53031
113.9623_3.70	166520	174510	175890	180560	178440	177810	163860	170230	176700	178060	186910	175900
113.9625_2.24	219820	227380	227440	244920	227360	222540	212660	210130	241650	225350	231680	222970
113.9625_1.11	96162	100090	96956	94492	98834	91860	91936	91829	93942	102510	97689	93967
113.9639_1.74	174950	182160	179800	187820	192530	172000	177160	171350	182580	185380	193110	175820
114.0907_5.37	6845600	6772800	6799300	6706400	6722100	6729100	6751900	6849900	6691100	6788800	6689900	6858000
114.0907_9.97	364660	373520	361330	374530	359550	368770	360060	372580	367650	371240	364550	367880
114.0908_1.67	26325	27686	26506	47024	18226	36534	12346	10585	15756	7224	8757	7402
114.9558_1.12	11985	13453	12812	13382	14230	11667	11472	11053	11940	13363	11386	11338
114.9862_1.12	41614	41180	41174	83607	34725	55857	44001	38217	72354	32088	38807	26010
115.0498_12.53	123640	120150	107350	125130	105090	106430	112230	124830	110160	128560	116090	103550
115.0951_5.22	572380	569670	570700	565090	567440	568200	569950	574580	565450	575280	564200	576910
115.1028_1.23	21843	27943	28446	30478	32386	23769	27605	20074	24921	30165	30880	19584
115.9627_1.11	19979	21702	21514	22090	23698	19673	18783	18948	20539	23547	20228	20759
116.9756_6.07	22281	21402	21443	20481	22046	18850	21517	20580	20806	21130	20301	21350
116.9768_3.83	126500	119850	123960	112880	123900	105080	120110	124060	123020	115350	118450	123360
116.9768_1.73	89275	86788	93536	83997	91489	77332	86823	86451	87781	86967	87334	84357
117.0733_1.52	56687	61769	58170	97577	55202	83964	63896	54767	104210	56128	57013	48551
118.0860_1.61	2228200	2268000	2200000	2287600	2283100	2276200	2247600	2265500	2263100	2260400	2264600	2223900
118.0860_2.24	2008600	2039100	1943200	2034600	2000700	2119400	2072800	2048000	2082600	1982400	2085200	2066700
118.0861_9.92	2622000	2727200	2611300	2716800	2676900	2692100	2669500	2706400	2618600	2676000	2686600	2694500
118.0862_6.48	18240000	18654000	17930000	18755000	18280000	19064000	18637000	19049000	18490000	18656000	18385000	18975000
118.1229_1.69	5213	4715	4615	6181	5230	5256	4729	4226	3837	6823	4881	6400
118.9462_1.68	17874	15922	18593	14855	17378	14861	17357	16753	16996	15935	17477	16204
118.9463_7.30	7812	13710	16470	9788	17310	10015	17735	12626	11419	21053	23378	19116
119.0600_8.18	16304	25644	30846	28762	33984	28031	22873	22165	31384	24893	30483	26925
119.0603_7.41	242100	277440	314590	294710	299180	290370	296490	313390	324550	298450	312470	325110
119.0604_5.84	40136	60751	76931	65429	99825	56387	62443	52750	59299	85976	117030	77824
119.0604_4.07	38770	41374	39954	118050	32435	54950	37534	32456	57307	60198	30637	26850
119.0851_12.61	119940	115680	107170	110710	107150	112870	123710	120580	110690	110390	105310	114360
119.0883_6.06	118600	122180	119820	129410	112540	131620	124010	131760	123900	124660	122770	121170
119.0894_9.91	159080	163820	158100	164920	159690	164760	159050	165050	158140	159370	160910	162720
119.0895_1.57	163930	170970	162340	167440	169440	174140	167290	167950	168950	169560	174110	166990
119.0895_5.48	83261	86973	85611	91087	86947	93677	92727	89608	90298	88644	89570	91459
119.0897_10.52	66784	58721	55863	57109	65066	66607	57501	58988	62260	56063	52213	53683
120.0029_1.30	22362	23181	23928	45832	18336	36929	23524	20938	34712	15973	13970	13554
120.0433_8.16	22205	19340	18405	32969	21669	23890	22946	20712	32087	19934	16550	18770
120.0633_7.40	19500	24042	27498	25039	26192	24493	25574	27189	28343	25309	27014	27238
120.0803_4.34	418150	393330	390470	645400	446260	476230	316590	207430	524620	231580	259680	243250
120.9658_1.33	78230	63878	64738	40377	55579	70060	91438	123890	73622	92477	84305	133440
121.0642_9.77	156200	141890	135400	144180	141110	138170	150110	151470	137920	141670	126840	145630
121.0655_12.56	42382	43138	41390	42645	40619	43300	40947	44873	40704	41225	41228	43762
121.0752_8.80	12506	12951	13309	11912	13600	10635	11763	12603	10652	14359	13653	12907
121.0828_4.34	46227	42502	43272	66992	50856	51474	35730	26580	56765	29039	30096	29039
121.1015_1.52	26976	27798	27275	26789	28663	27003	27089	27387	27916	28298	28526	27735
121.1016_12.53	65386	57149	58793	53923	56791	58238	62473	60506	54744	54152	50690	60289
122.0144_1.30	14608	11772	13325	4877	12236	9966	16059	20125	10508	18624	17904	20480
122.0815_1.32	15796	17192	10247	26576	8910	12348	288230	13849	9212	40064	15356	29289
122.1081_1.52	135610	142910	140200	134760	141900	134360	141480	140320	133970	144010	139750	139510
122.9247_1.28	57391	61328	61738	177430	63533	139870	66039	59349	160850	41598	47308	29852
122.9638_3.85	130860	138020	140410	135610	139170	130800	123820	136730	136050	139350	140150	139440
122.9639_1.57	61362	62213	65238	64192	66710	60515	62368	63311	64383	64755	67118	63354
123.0550_7.55	13834	17005	17986	15998	20535	15525	16400	15670	14942	18141	20655	17828
123.0782_13.09	4471900	5263300	5489400	5083000	4318100	3934000	4840200	4990800	4820400	5143000	4739000	4554700
123.0784_14.14	4543900	4978700	4921900	4698300	4060000	3731600	4532800	4956400	4512100	4933700	4379500	4142800
123.0785_12.56	2548200	2757900	2284900	2920100	2139700	2207800	2527200	2665100	2400700	2789600	2504000	2298100
123.0785_14.71	4370900	4558300	4590800	4488900	3795000	3735200	4621500	4695200	4215200	4702400	3976300	3859200
123.0797_15.12	3109700	3369800	3589100	3228300	2749400	2873600	3419900	3329300	3398500	3560800	3165500	3114500
123.0810_3.57	11812	13253	12330	13025	12474	13186	12333	12936	12374	13137	12502	12892
123.9705_13.36	488630	453720	462250	500020	533110	347520	551000	573960	495420	338330	457690	468040
123.9705_15.94	593840	468740	517190	573590	558210	362980	573820	623480	517090	354780	476130	452320
123.9708_12.54	342580	375510	362620	362850	430180	273410	443230	443660	362110	270900	346360	370460
124.0349_6.00	3855	4335	5317	4469	5066	4410	5338	5517	5210	5280	6710	5757
124.0587_2.31	45379	43430	41546	87976	34693	52132	36055	25799	55850	21874	21781	19639
124.0866_15.92	8970300	13204000	10186000	12437000	11890000	14150000	12093000	11996000	11760000	12816000	12444000	14229000
124.0870_14.90	19049000	25626000	18422000	26003000	22779000	26892000	23458000	23857000	21605000	23215000	23409000	24988000
124.0871_13.08	8911500	13248000	9682400	12914000	10876000	12676000	11338000	11320000	10247000	11301000	11748000	11757000
124.0872_12.48	7597300	10451000	6462100	11471000	9318100	11115000	8808800	9716700	8150400	9323200	10556000	9493400
124.0872_14.08	15324000	21883000	16543000	21384000	19520000	21647000	19231000	19644000	18071000	18508000	20404000	20888000
124.1168_1.52	45668	47896	49440	45794	49843	47505	49287	47397	46841	49816	47488	46722
124.9638_9.92	62571	61645	62478	59446	59556	57218	59219	62328	61046	62256	60499	58561
125.0603_6.62	43842	45001	45841	44510	45765	44350	45508	45387	45486	43473	45244	47607
125.0889_12.48	377950	471030	321970	555050	462470	582700	405170	459050	383700	454960	518150	437510
125.0889_14.08	1068500	1608800	1231300	1585800	1403400	1615600	1374300	1407700	1309100	1427300	1490800	1537400
125.0899_15.92	596010	867880	705760	845470	726050	996070	851660	784840	813530	883210	813870	958490
125.0901_12.75	924870	1333900	937140	1382500	1130800	1385500	1137500	1131100	1105000	1174700	1210400	1187600
125.0903_14.90	1587200	2090100	1529700	2142700	1831500	2276800	1910300	1971300	1762300	1953400	1919000	2051000
125.0949_8.23	34926	34829	35491	36288	35372	37378	34741	35681	35579	34974	36038	35576
125.9687_12.78	312030	337190	324370	311690	384080	238750	394800	386800	324980	240980	302820	321100
125.9865_1.11	113660	115020	93348	118600	112430	106320	122200	129290	102090	156460	136070	157080
126.9974_1.12	16488	14176	15536	21896	14318	17893	16505	14841	21429	12928	14328	11700
127.0245_1.12	21243	20779	21590	44794	18066	33246	21414	18937	35752	15966	21260	13715
127.1248_4.32	77686	74852	80716	72923	76994	75819	75764	76967	74136	78521	74500	79032
128.0744_3.49	50333	51904	51662	51029	51524	54237	51916	53920	50357	51131	49501	51576
128.0747_7.45	27494	25460	30606	23948	21075	20780	25583	26558	21394	21917	22225	23544
128.1304_4.31	342310	321730	340600	326070	332130	320660	319780	340130	326590	331900	314440	338190
128.1483_1.42	23205	26140	24908	26455	25354	25802	25144	24241	26377	24572	26493	24007
128.9511_2.18	176920	180220	179440	199730	207330	201000	177280	176560	177060	185410	188350	216730
128.9512_1.63	150100	160190	156910	176010	186850	174240	158700	152330	161200	162170	176970	188640
129.0233_1.11	8709	8882	9055	19165	7431	12277	8956	7206	16820	6728	9388	4765
129.0394_1.12	90896	87662	92826	184990	73345	130940	93364	83917	154580	69628	85648	55505
129.1342_4.31	33646	32900	33533	31806	32988	32616	33121	33273	31788	32866	32760	32156
130.0074_1.70	42664	42404	44104	38610	42662	36460	40054	41637	40508	41180	42404	39478
130.0491_2.75	69519	51742	50326	95939	49874	67792	64594	91034	101080	61085	50806	59393
130.0494_1.40	133810	144600	144320	319960	139050	225680	171320	128520	367010	116990	142130	72279
130.0865_1.19	56872	63768	63830	95380	75200	70273	37447	23703	57903	29970	34211	26127
130.1577_1.41	40315	43481	42675	41048	44562	43228	41682	39801	39729	42068	44725	41806
130.1591_5.44	212490	187360	187550	277240	202180	198180	190900	205770	174400	344400	242640	263110
130.9649_1.62	28802	30802	29353	27101	29519	24482	28178	27594	28740	29901	31302	26598
131.0183_1.12	13401	12677	13611	22768	12031	20543	13467	11686	20540	9360	12578	8957
131.0378_1.12	12754	12433	13029	26838	10650	19002	12865	11282	22089	9940	12310	7549
131.0490_4.35	9141	8509	8611	15231	9093	10985	6572	4477	11550	5273	5424	4927
131.0732_9.45	8597	7097	10199	5942	7491	6892	9229	10101	4828	10847	10417	12194
131.1171_1.65	46223	48379	47335	94658	27784	68402	13221	10712	20111	2952	2582	2082
131.1173_1.14	125960	133890	136290	192650	123680	143850	60318	71976	80768	50892	44622	39244
131.1623_5.44	13748	11978	11770	19133	13048	12369	12233	13560	9986	25867	16935	17126
131.9305_1.38	147800	153090	154230	134310	157130	138820	147050	150870	150000	150690	153740	155730
132.0768_1.49	67716	74269	71467	406930	103340	264310	81016	66546	142730	84236	102730	58705
132.1026_4.60	5462	5170	5552	10139	10199	5133	2264	1986	2915	2290	2767	2971
133.0319_2.28	25210	19573	15029	26549	16090	24593	9254	6918	14260	8611	6213	7908
133.0758_3.37	1284300	923160	773680	374940	885790	627470	1004800	1126100	369570	1523700	1115800	1253800
133.0759_8.17	25142	20318	19354	32214	23617	23591	24691	20858	31021	22190	17059	19556
133.1040_3.64	44912	45432	44037	67195	54175	52237	29213	19536	46667	20951	25513	23466
133.9266_1.39	51809	52229	53782	46409	53513	48641	51499	51962	50878	50422	53784	52674
134.0445_2.25	42925	45172	45027	110820	33184	79138	29392	25559	46388	24013	28619	24717
134.0608_4.24	37383	37733	38832	37063	36338	37172	37339	38787	36823	39359	36384	39712
134.0754_1.34	76394	88335	87161	87893	102610	74687	90619	69953	72475	96584	109940	73107
134.0787_3.33	116980	78049	67367	31072	78120	51720	87983	100970	30550	138920	103740	112570
134.9852_1.61	24086	22239	24896	22493	23848	20902	23735	22158	23879	23717	22178	21169
135.0806_2.52	30483	33586	32368	32284	31922	34321	32651	33169	32267	32349	33707	33391
135.0953_1.50	1256600	1340300	1298500	1302400	1322200	1316800	1320500	1301600	1252800	1355500	1303600	1286300
135.1167_12.56	76435	65785	63286	58634	60090	62239	71496	69944	59777	59503	56588	65576
136.0217_12.36	26922	28660	26407	29405	24964	23971	27844	28530	26787	27672	26772	24185
136.0510_2.32	58967	49058	45200	50740	40261	49413	42797	51003	42604	48179	34112	43626
136.0610_1.85	41686	34830	40398	60880	31255	54527	35827	40509	58428	26984	32379	28777
136.0729_5.32	102230	98057	109930	98719	93142	93312	94710	105760	97088	103360	96263	100290
136.0758_3.35	91881	88500	88034	147930	93846	123240	78094	65428	126000	60682	67548	60342
136.0862_4.15	21797	18377	15080	22830	8065	21218	16423	15969	14381	23020	10210	11359
136.0892_1.37	50135	59316	54154	54499	59855	46545	56011	49608	49450	58429	67543	45945
136.0991_1.50	103870	113610	109450	111400	112170	107150	109030	105150	102390	113440	114240	105850
136.9310_1.55	54330	43418	50013	33147	47405	39453	51700	50383	49125	41041	49388	51170
137.0006_1.93	470960	383570	472100	367550	449010	329850	412700	371210	415360	361130	402990	381680
137.0454_3.79	95023	95798	97049	388620	712930	157160	110740	88007	169510	204910	149150	129190
137.0456_2.39	324770	325400	305940	630880	530400	494660	257330	174580	441150	270470	202920	258530
137.0590_12.48	44414	58456	42369	59144	47343	59709	51977	53733	50649	56242	55890	54453
137.0701_7.41	150760	176470	195510	188800	191060	185950	191830	197590	209560	185570	202140	205510
137.0703_1.39	267480	317010	309840	735610	289850	500760	235460	170230	385140	234990	272630	129330
137.0704_5.86	260220	392590	460190	421240	579340	367570	406070	342530	385050	502530	651740	494440
137.1317_12.56	124790	129530	135510	128400	132430	147390	121640	130550	135130	132850	124520	142420
138.0482_3.79	4187	3713	3884	25060	49372	8221	6442	4898	9882	13022	8600	7893
138.0517_2.37	62136	64019	60938	84271	75477	75568	59664	55829	68959	60508	55011	62567
138.0733_5.84	17616	28477	34610	31721	41233	27438	28982	24820	27813	37055	47541	35657
139.0581_2.36	2340800	2310500	2224600	2360800	2310800	2390800	2277500	2374600	2223600	2387500	2264000	2382200
139.0747_6.53	116410	118080	115590	114640	117200	115510	113810	116450	116470	117570	113960	119020
139.0981_1.20	3930	5971	5683	8488	4552	5856	3880	2998	5554	3544	3504	1996
139.1429_1.20	29116	34020	33218	35865	37997	30611	34358	27292	31785	36177	36950	28473
139.9628_1.59	64042	67210	68681	66955	70005	63188	63101	65440	65535	70051	68852	66198
140.0364_3.80	11635	10633	10765	9696	9409	11076	10777	11301	10084	10916	9785	11607
140.0613_2.36	202650	204480	205290	203740	200630	204670	201010	208950	199130	211710	198260	208560
140.0680_1.23	299310	294530	300010	215590	293170	253990	316050	321140	261210	298270	320550	326290
140.0683_10.05	151730	149490	165790	152050	130800	132450	140130	150870	154210	156830	143020	144190
140.9611_1.11	68562	72706	68949	74392	66880	58664	63240	60507	67745	73257	59690	56808
140.9946_1.11	9571	9927	9744	10949	10587	9019	9169	8663	10184	9740	8683	8351
140.9997_9.67	786340	741700	803620	738110	762240	707370	741040	767370	749740	754720	723870	766920
141.0332_3.79	297780	293830	294250	262290	241570	290460	292760	295910	290860	292880	275270	297840
141.0365_6.01	274010	313440	366720	316080	369450	342300	395200	411970	370940	418210	465050	460580
141.0716_1.22	5097	4626	4917	3716	4678	4273	4829	4896	4417	5200	5100	5346
141.1153_5.70	7850	7273	6861	6550	7892	6741	7743	6472	7642	6697	7753	7061
141.1572_3.68	67506	70070	70130	68552	70486	72007	68549	71354	68609	70925	68824	70543
141.9576_2.59	1929000	1973000	2036400	1973200	2027800	1892600	1826200	1941400	1900000	2063800	2035300	2026200
141.9577_1.82	1408100	1481900	1511900	1475400	1534300	1410700	1387500	1416400	1455300	1531400	1515500	1454500
141.9579_1.11	779870	779930	783590	748070	760150	709060	712950	730980	712070	825360	744250	745150
142.0270_1.34	19368	29223	29915	83294	43256	55571	46227	22180	67211	90093	103530	35086
142.0385_3.78	14246	14526	14196	12668	12087	14275	14573	14445	14510	14722	13823	15095
142.0403_6.00	21000	25342	29987	24941	29550	27040	30588	33105	29443	33382	37528	37326
142.1227_6.91	22349	22516	17970	18090	18274	18175	17890	17827	17893	17926	17707	17981
142.9476_1.32	40651	11175	11803	2220	7830	17268	36844	131220	22680	26423	17926	131600
142.9597_1.74	80944	82436	85137	86747	93274	84644	79800	82076	82216	86779	87450	92067
142.9599_1.10	34895	33508	35136	31379	34619	32601	30729	34290	30811	39139	32028	38330
143.0037_1.11	7725	7841	7494	11542	7479	9898	8428	7716	10121	8710	9320	8036
143.0327_6.01	12982	14475	16287	14319	15898	14960	17839	19257	16969	18484	21147	20190
143.0882_7.92	9878	9322	10961	7577	8005	8134	8812	9085	9602	10433	7838	9241
143.1169_6.42	31953	32577	33646	34908	33302	35565	33067	33218	32419	32690	34519	35124
143.1187_3.25	123190	125410	126360	128290	128160	131350	124920	126800	123080	124310	125980	127010
143.1675_3.68	72013	71097	73581	70682	71738	69670	71179	74071	70182	71429	67662	72857
143.9582_1.64	41420	42849	43071	43484	44732	41517	41719	42307	43617	44200	42611	42838
143.9586_1.11	80642	88916	87893	92432	96455	81257	75414	74121	81193	92029	77829	79794
144.0636_1.30	26504	25271	16802	34457	18995	30153	345690	34919	34337	57545	28534	52059
144.1229_3.25	7737	6517	8169	7054	8005	6114	8377	8012	7536	8255	7311	7759
144.9879_1.93	1074100	1069800	1150200	965860	1108900	985260	986760	1050400	1053400	1015400	1043300	1060000
145.0170_1.12	21569	22043	17749	23040	20891	21502	22271	23556	20851	28485	25983	28106
145.0764_9.15	91838	102610	84280	102610	125040	89278	77133	74231	78545	91360	71364	72940
145.0965_3.63	11771	12473	11595	12333	12766	13327	12766	13169	13426	12304	12776	12664
145.9288_1.57	24562	24892	24994	22624	23280	22107	24278	23900	25667	26347	24986	21462
145.9544_1.10	28904	32608	31610	32266	34362	28721	26848	26628	29027	32076	27736	28168
146.0705_7.40	33458	33837	38829	47556	46606	40642	35897	35751	35738	99194	57104	42007
146.1645_1.04	26647	21090	23289	75633	35625	37897	21696	22007	30719	27537	69358	18372
147.0352_9.64	6965	7224	8372	7415	7965	6311	10022	5773	9133	5806	8874	5740
148.0501_9.09	19148	18911	16596	17020	12829	17265	12539	12224	17958	6332	7676	11152
148.0603_3.42	58565	65192	63226	111640	36571	87407	22040	20902	29790	17163	17538	16743
148.1153_1.19	3482	4366	4030	6763	4785	4801	2829	1749	4271	2044	2202	1695
149.0231_1.54	348140	406910	315430	413830	376730	392380	442450	329420	443900	333850	464150	303570
149.0232_12.48	656860	952810	585170	981540	646530	911780	913060	851730	807510	846000	976410	713800
149.0232_2.32	231260	273110	212280	283090	254280	265230	295370	222530	301410	230840	319120	204690
149.0233_10.02	380670	561150	371460	576780	418700	541050	557920	480970	525780	487270	605610	463860
149.0233_9.27	355690	425980	340160	442020	382560	425320	442270	386180	417020	405660	471470	383630
149.0444_7.13	21005	31511	28468	23631	20478	24654	21426	19732	24011	23790	21313	20742
149.0595_4.34	12979	12600	12004	20709	12709	15114	9485	6529	16089	7912	8107	7708
149.0713_8.82	23578	27409	27014	35885	33756	30662	17931	19656	22748	18834	15847	18480
149.0955_10.85	112630	92800	103520	91393	100730	94189	100230	102580	103250	98265	98282	101210
149.9528_1.12	23142	23260	19376	25613	21132	21767	29350	23129	18580	37820	25689	40430
150.0254_9.27	20079	22493	18297	22955	20393	22468	23711	20679	22786	21291	24348	20652
150.0272_12.47	29908	41903	27071	44228	29440	39216	40303	36993	36815	37257	41734	31688
150.9634_1.68	6249	5809	6730	5160	5829	6087	6340	6417	5819	5783	5771	6215
151.0347_1.12	95322	96489	95217	200740	78429	132160	96063	87554	163120	71970	86971	57761
151.0866_6.03	121890	123630	122170	263330	153910	153750	153410	126080	235650	144050	134190	133310
151.0971_4.07	31797	33702	32433	32889	32483	33146	32137	33196	32864	33616	32696	34787
151.9495_1.12	11394	11528	9855	13215	11064	11420	15089	11902	9432	19747	13368	20784
152.0367_1.12	18256	17259	17840	37650	14424	24574	18556	16290	31264	13843	16316	10857
152.0700_6.89	8039	7813	8030	12010	10997	9165	7184	7824	9007	12839	10314	9098
152.0818_5.69	15337	13026	11575	65473	16258	15043	17229	20417	20305	34047	12769	13632
152.0976_5.11	5127	5418	5268	5527	5106	5409	5416	5563	5160	5105	5231	4961
153.0333_1.32	26660	23764	24196	35748	21084	29905	29219	34281	35902	27841	28214	30383
153.0404_3.99	5053	5472	5488	10348	7002	7741	9949	7384	15689	6348	6926	4232
153.0405_2.91	36207	36092	36453	58128	41900	48165	25884	15516	36012	20310	21742	25986
153.0662_8.18	91557	139440	166260	160330	180830	149680	126830	122100	166810	137590	165770	151540
153.0668_7.56	7315	8338	9051	8108	10680	8122	7641	7949	7236	9315	10591	8891
153.0825_3.28	8223	7530	8899	8372	9075	6991	9144	8129	8938	8301	8427	8404
154.0697_8.18	6176	9840	11263	10523	12557	9695	8914	8313	11117	8707	10938	10084
154.1051_6.03	30019	33866	38034	34916	37113	37578	38764	40028	40062	40150	41964	43040
154.1227_5.88	11267	11679	9195	10555	10532	10466	10705	9821	9640	9686	10476	10045
154.1229_5.46	1438	4338	5449	5971	6206	2899	4053	2107	5516	5443	6694	3704
155.0344_2.88	63035	62768	62758	62017	68935	72520	61369	63563	59883	63919	63897	69272
155.0452_11.92	5327	6563	5285	10338	7966	8822	5297	6833	5831	5105	6421	10363
155.0711_6.75	17139	17388	18186	16516	16761	15694	17830	17171	18541	16908	16639	16754
155.1066_8.70	139150	80399	24722	28154	34076	44905	45373	32059	24948	27300	28462	25802
155.1259_11.82	12767	12438	13286	11642	11395	9772	12300	14337	12663	12008	11533	13981
155.1630_1.19	5396	6137	6174	6764	6961	6046	6041	4596	5969	6544	6719	5029
155.9988_12.49	47782	65927	44186	79392	123390	94058	88392	77198	66371	46349	91335	96676
156.0430_1.22	102180	115250	110580	148030	119220	146980	120390	112200	158580	104060	112190	93928
157.0348_1.94	1412900	1441300	1395600	1439900	1400400	1436300	1416000	1469800	1454800	1450600	1368700	1401500
157.0753_4.27	101150	113440	102530	143030	171890	151820	96195	99973	99877	108170	122040	130940
157.0830_1.25	20358	23008	19998	20671	92267	111480	23073	20207	20765	19216	129840	95168
157.0845_9.94	18593	21410	20924	103840	85170	92230	20197	21406	20894	20438	78082	75052
157.1093_4.31	11041	11463	11936	10724	10718	11624	11033	12094	11037	11689	11232	11122
157.1338_6.95	34827	34947	34467	36598	32253	34702	33350	33244	34143	34346	32447	33751
157.1699_1.27	15273	15711	12099	20262	15728	72987	16251	10326	16060	19243	16243	17576
157.9945_12.49	26010	37191	24353	42069	65293	48800	46570	42679	36934	24232	46041	51416
158.0018_6.03	106440	102210	107070	96550	100030	92135	99880	100280	100310	104120	97674	101910
158.0028_3.80	569970	527650	545040	511860	544450	468170	531350	534400	532750	510880	524950	530240
158.0032_1.62	357960	345740	370730	339440	368890	308260	349180	342540	353100	347890	346000	333760
158.0033_2.50	530600	493200	530770	472090	506100	438500	495470	492870	483080	490880	494520	487820
158.0264_9.67	3087400	2829300	3069200	2870600	2916400	2761800	2798200	2898900	2903600	2993600	2725200	2906800
158.0443_2.27	33836	34990	36040	91692	26706	64863	23239	20484	37399	19737	22229	18748
158.0794_4.25	7283	8385	7590	10353	11617	9871	6848	7173	7072	8190	7320	8107
158.0956_5.14	13424	12737	12983	13449	12887	12548	14896	13317	13049	12065	14077	12638
158.1543_9.65	426800	427830	431060	449300	451100	464600	425300	418850	439330	437040	437180	452310
158.9637_1.29	2659900	2360000	2358700	1574100	2190400	2171900	2465400	2988200	2100400	2447800	2386200	3104500
159.0300_9.67	233870	219460	241600	225180	228780	224390	220880	231410	223900	233660	212130	238470
159.1563_9.64	4760	5065	4866	6030	4325	4836	5582	5186	4720	5760	5611	5690
160.0224_9.66	113810	111880	120790	117170	107080	106550	108030	114670	101700	108730	107480	105350
160.9928_1.11	20498	21290	20336	34272	17948	24585	21408	18722	30432	18750	19016	14999
161.0393_2.37	69695	74743	67550	66974	71769	75665	72214	76577	60656	81494	71875	83833
161.0825_6.36	25125	21602	18929	33682	12441	29827	17411	19504	20968	20955	12387	12264
162.0758_1.55	8452	8886	8472	42383	14193	46247	34132	31223	62630	23814	26958	19112
162.1136_1.42	52404	57457	58241	114510	70506	69816	69021	57350	85744	39866	47386	34411
163.0380_9.93	117290	129640	120010	128350	107910	117940	121030	130380	120290	130450	124130	127230
163.0380_8.89	595730	634870	619510	626230	562150	584380	596960	612990	573010	618950	614980	597920
163.0380_12.52	288610	388930	265040	406350	253750	373160	348390	377010	339400	376970	362090	310660
163.0395_3.62	85236	108170	97019	100450	84985	95959	105450	101670	107800	105790	107030	82471
163.0398_1.47	448220	504680	458750	513160	437740	462540	502910	480550	506780	488740	504790	388650
163.0399_2.22	229490	254230	234630	266820	223420	232470	268360	247360	263970	253440	268300	207970
163.0580_1.47	12776	13407	13962	18217	11876	14146	1853	1937	2031	1485	1657	1575
163.0872_8.90	66963	50816	37315	36730	46484	38518	58509	54352	32071	52076	43455	47580
163.1012_1.39	70477	74932	76951	84529	83021	74055	77368	67850	67060	70701	72128	63322
163.1321_7.26	127670	121810	122900	175740	154110	148700	114820	127920	136990	167230	152910	139210
164.0081_1.32	11795	13273	12460	18800	16823	27507	31090	24744	33519	47357	49928	39591
164.0429_8.89	45001	48161	48280	46898	43541	43582	45091	46357	43454	47282	46731	45131
164.0901_8.15	28159	27189	28808	22588	28794	26058	29804	32096	24603	34661	31382	33421
164.1372_7.26	7558	8158	7902	11435	9726	9795	7011	7602	8495	10454	9695	8417
164.9311_1.32	59853	8004	10698	735	2947	24977	31248	176780	24937	15728	9479	166560
165.0543_3.36	104810	102700	103940	193480	114030	141710	92545	61852	160850	66577	78966	68433
165.0748_6.27	59224	87957	74618	58569	83616	67282	96115	51655	56750	94724	82168	77625
165.0907_10.28	15625	14392	14720	14443	15260	15444	15101	15574	15838	14581	15205	15800
165.0910_9.71	80484	74460	82070	72531	75054	65022	81494	74713	72137	79458	70206	72910
165.1020_6.84	84577	87094	87602	88661	92684	80884	88039	92272	83744	102290	96140	92671
166.0639_9.87	39581	52012	66956	53680	66538	60826	73619	79969	70578	75180	93233	88941
167.0689_9.87	6718	7527	9691	7717	9886	8936	10609	11204	10014	9947	13003	12176
167.0704_6.47	4429	2846	3746	4752	5779	6021	5056	5296	5397	6378	2902	4850
167.0890_4.34	68672	63971	62780	114420	72035	79552	52861	30980	91145	35581	39803	38498
168.0802_8.99	33305	43267	49658	53085	59038	47914	48296	48728	52508	57323	62332	59755
168.0806_10.84	28065	27989	34445	29986	31009	38351	40017	48974	47028	35856	38088	52131
168.1372_7.86	8563	9192	8091	9250	8257	8338	8406	9146	7888	8534	8716	8506
168.1373_6.53	20724	19981	19683	19572	19126	19679	20073	20092	19774	19743	20205	20649
169.0878_11.94	61258	36917	27893	29731	24730	50605	33480	86298	40052	27224	14427	50074
169.0881_10.84	55050	52773	67979	68302	59821	66662	74658	96695	80362	76460	78107	94302
169.0953_1.21	15089	18551	17066	28347	19177	21378	11847	7882	17886	8401	9626	7474
169.1096_5.21	10546	10955	10059	9313	10498	9365	9808	9833	10794	10279	10226	9781
169.1099_5.71	8744	7822	8836	8215	9073	8199	9062	7625	9259	7748	8703	8428
170.0670_1.12	88009	90150	90377	180080	70702	128240	92108	81723	155240	68398	81037	52407
170.0963_9.93	47488	47367	47479	91432	58508	56517	53056	53525	49149	90293	65107	53981
170.0965_8.39	79410	81010	95873	93020	103170	75483	116340	118440	79457	176530	179330	139320
170.0966_11.12	206740	195600	235120	206510	211180	270790	252880	302270	290630	234240	235230	312480
170.1178_6.06	165960	138830	14252	21648	39573	63526	55958	21917	15679	18386	22269	14410
170.1183_7.09	9271	9138	8693	8608	9529	8746	9555	9323	8736	8976	9189	9610
170.1533_6.78	13523	14792	14372	14059	14726	14045	14945	14649	15107	14198	14062	15161
170.1534_9.29	164450	159170	155460	156650	163640	158550	156410	155540	153270	161810	159990	158040
170.1535_7.70	16944	17920	16879	17903	17643	18220	17922	17778	17249	16975	17632	17735
171.0468_3.54	27054	34619	36934	29700	35227	34981	37890	37586	34046	43397	41639	46648
171.0674_1.12	17345	17412	17576	36167	14200	25013	17801	16012	30739	13852	16557	10807
171.0935_3.30	18842	16753	19249	17662	19376	17257	19034	19001	18672	18579	18317	18078
171.0987_11.11	31035	29400	34662	31438	33314	39124	36155	43996	40940	34411	33539	43643
171.0988_8.39	13658	14210	15653	15026	16471	14104	17779	18503	13713	24732	25394	21279
171.1006_8.88	9585	9972	9977	10883	9917	9500	9170	10434	8795	10170	9421	9781
171.1024_7.14	34259	35602	28670	30315	28913	29525	29028	29225	29295	29660	29579	28577
171.1490_9.90	26916	30738	25317	30261	28647	30028	29449	29461	28613	28543	32448	27973
171.1491_7.80	342240	350420	329320	397640	367150	363900	314890	317060	336740	392460	356130	344420
171.1503_1.47	30112	33059	28324	34560	32378	34374	34234	29938	34758	30988	36146	30280
171.1507_9.27	24395	29693	26683	28793	22764	31928	30686	28830	29802	29385	33079	28602
172.0337_2.29	64351	62263	67982	63537	61271	59678	64812	68332	61373	66374	65577	67178
172.0633_1.12	13636	14137	14280	29320	11340	20122	14371	12695	24403	11206	13040	8538
172.0984_3.29	191370	191550	195670	191660	192170	191610	190630	193940	191910	197720	186800	194200
172.1134_7.64	6819	6425	6705	7172	6196	5993	6133	5951	5606	7426	6066	6115
172.1330_6.50	42574	41594	13686	16891	21278	23324	23404	15595	14869	14784	15890	13882
172.1334_8.71	376320	187630	13612	21693	46682	79767	84011	34759	13847	20347	25985	15707
172.1526_7.79	29324	30850	29557	34815	32018	32128	26605	27272	29772	35825	31479	30403
172.1693_9.99	77128	75685	44705	36291	36591	68089	62845	72800	35269	62274	71444	56521
172.9560_1.39	38058	38614	38157	33302	38678	34040	36879	36319	35868	37275	37373	38078
172.9765_1.75	66736	71808	70967	99139	100190	106980	69020	70593	74142	72429	78163	115900
173.0263_4.78	34945	70208	96774	82918	104800	71845	83423	75831	94139	99871	113450	114210
173.0306_2.29	581700	547490	587580	562590	542880	533810	577720	580100	551620	568880	574500	582390
173.0861_7.18	41093	46568	41599	47274	42363	44698	44682	45302	45115	44715	45448	45210
173.1014_3.27	18047	16155	19002	17421	18434	15884	18807	18675	18416	18359	17807	17586
173.1069_9.48	58796	42232	31170	20671	24361	54863	47760	60875	32817	43608	25743	54237
173.1305_4.33	94818	91020	99529	91588	93035	93226	89700	98389	91322	94816	89150	99126
173.1648_8.82	117460	119840	121960	122010	116610	117870	119850	120440	119600	121770	119840	121690
174.0301_4.79	1772	3780	5324	4678	6293	4012	4986	4472	5254	5749	6227	6422
174.0339_2.29	36947	37106	38148	37776	35188	35507	36813	38565	35483	38000	35512	37950
174.9377_1.29	303040	297650	295630	417380	300890	456030	326640	325690	457290	261650	264710	249400
174.9917_10.24	33978	34593	32892	35202	35048	34431	34967	35120	34820	32700	37602	34373
175.0330_2.29	29091	28130	29179	27273	25646	26892	32442	31732	41153	29121	31124	29432
175.1074_2.32	22020	19095	21268	29634	34132	19400	5625	4552	8573	5399	9793	8265
175.1394_4.32	96619	92956	97746	95230	94603	93390	91639	98642	91866	96924	92264	96943
175.1487_9.35	40330	38868	38122	40511	41734	42447	41142	38423	40060	38656	43101	40166
175.9464_1.69	61823	65515	67640	56328	63253	62505	64518	68080	65009	63191	60734	66625
176.0553_2.26	60162	60067	59825	152320	43348	110160	40449	33447	65841	34088	38314	30924
176.5353_9.64	3976	5286	5671	5046	5426	3933	5904	4436	5661	4267	5410	4322
177.0560_10.15	40083	42010	39449	42666	39122	42601	39392	41203	39529	41714	42104	42338
177.6225_5.71	6712	6441	6670	6402	6762	6271	6787	5813	6825	6299	6994	6164
177.6228_5.20	9888	9305	9608	8289	8342	8096	8880	9097	9099	9123	8971	9231
178.0710_1.57	30675	31748	31264	103210	32659	73086	39557	34426	100950	39538	44148	30359
178.1522_1.23	13491	16173	15278	15405	16626	14162	15414	12892	14535	17501	16799	12915
178.9474_2.05	328140	335040	356400	301770	353320	327540	318560	326860	334540	314800	361100	340860
179.0475_2.36	74408	74760	73872	66184	68032	81948	68748	69604	80889	64415	69317	68049
179.1190_7.64	95157	99219	97994	98912	96938	99461	122220	103670	107890	132770	138100	153690
180.1765_8.54	11623	10391	6910	6492	7182	26403	7736	7072	9718	7647	6318	6741
180.5160_3.32	34199	22971	31986	42387	18765	25060	20624	16793	47331	8083	12999	8041
181.0064_5.83	49522	49555	56402	47232	53820	44551	52516	52460	50545	54106	52932	55213
181.0329_5.12	49538	55276	67033	112020	59773	85230	32964	27438	55058	18944	21743	21783
181.1009_6.43	27881	28398	28592	29003	28044	28069	28032	29072	28359	29063	28968	28419
182.0345_5.12	4133	5073	5916	9389	4576	7398	2812	2340	4605	1634	1727	1608
182.0799_3.36	253720	246110	247990	494720	272840	333060	211660	136520	399270	147180	178480	152110
182.1545_8.99	32170	30652	25274	25901	25826	26086	27425	26657	26014	24973	26028	27168
182.1908_6.56	34525	35750	33755	33932	33639	35096	33414	35068	35053	34848	33788	35663
182.9623_1.11	38438	35351	38790	107090	30820	59501	42142	34591	80248	27117	35616	19571
182.9852_1.74	68865	73695	73830	72855	75161	69558	69011	72005	70998	76776	73668	72037
183.0791_1.54	26322	29989	25168	31690	36994	54041	30848	28413	32215	29187	43444	35106
183.0807_10.75	73695	72675	76674	103120	104520	115310	73579	73794	75060	73064	91047	106230
183.0844_3.36	42005	44837	41326	69539	53253	67059	41484	34991	61296	35074	51391	39755
183.0905_1.29	51738	61030	61588	57745	63360	51968	60238	48629	52866	62080	68671	48670
183.0919_10.17	208210	277920	161260	209280	284790	271090	192580	318460	178950	206590	232590	244290
183.0920_12.30	152920	63078	74254	49228	48825	51058	97460	137710	82105	71320	63266	75695
183.0923_12.33	41059	43964	30589	51260	36052	50787	41290	49827	38712	43418	45074	43117
183.0925_9.75	28458	24465	32124	40343	33354	38510	32450	39861	39446	31055	33733	42684
183.1039_11.80	12793	13698	13233	15405	15265	16791	12815	21594	14922	11557	9826	18395
184.0935_10.18	25543	33902	19117	21758	32650	27500	22714	40340	22311	24943	26958	27918
184.0955_12.30	29694	11946	14454	8227	8292	7818	18926	26781	15571	13639	10961	12637
184.1129_10.86	25224	31004	42740	38375	45353	46812	42287	48171	49427	38415	50698	57223
184.1149_7.92	25699	25360	27686	20196	22950	23073	23932	23956	24387	27119	21326	24149
184.9846_1.12	27256	29873	29156	29889	31242	27173	24570	24409	27167	29695	25886	25331
185.0770_1.34	53548	55273	63238	206550	54258	117400	159380	107560	300960	124850	167630	66128
185.1149_1.22	31640	32457	29688	28824	32482	33755	34587	31453	32310	32685	36658	33389
185.1155_7.25	42516	36735	39312	48929	42878	38341	32946	39541	41545	49131	38530	39519
185.9898_1.30	37919	43248	39747	44166	41004	44773	47790	46657	50732	59162	59717	50454
186.1491_11.62	261890	141720	9223	9007	24103	18794	12945	13445	8259	9250	8082	6529
186.9562_1.64	70857	72777	69825	63763	64783	59967	71245	71339	73211	75698	70897	60573
187.0006_1.48	54231	47955	51695	36529	35996	45000	23972	20552	27570	14388	14792	22252
187.0547_7.29	27502	51286	63714	36956	73655	37820	66639	53259	40252	102920	108110	91267
187.0761_8.10	8749	12488	15660	11600	14182	11235	17413	18053	14534	23898	27804	24415
187.0872_7.61	6720	10527	11893	13045	13943	10035	10299	8454	13263	9925	13179	12424
187.0875_4.28	12545	15430	16876	16210	22277	15802	16275	15608	13962	20262	22990	19384
188.0711_4.97	152150	140330	141570	274440	138990	202310	102230	69187	195580	84824	88100	77643
188.1194_3.27	28603	25487	29212	27166	28638	24784	30120	27397	28479	27152	28213	27916
188.1283_6.06	60559	55825	5860	9385	15759	26104	22108	9185	7166	7829	9296	6577
188.1292_7.01	72269	72885	19976	22687	24603	22999	27358	20342	20001	20991	22593	21948
188.1757_1.28	114670	136490	141220	239880	140680	148530	19875	12657	37236	20983	22714	8304
188.8800_1.49	17582	17621	16878	11099	16762	16985	18373	20743	17934	16590	18183	21755
189.0043_2.24	32022	31690	35291	27427	34883	31914	30241	38161	23639	38837	38862	38719
189.0745_4.97	18602	17895	18052	33879	17604	24878	13639	8918	24620	10299	11531	9775
189.1113_10.27	13910	16084	16676	17867	18364	17770	13588	15338	16136	17993	18260	17764
189.1130_8.89	12241	11700	12950	11340	12853	11775	11253	12240	10762	12202	12030	12297
189.1227_2.30	20411	19715	19736	28288	37268	14732	5784	5183	6388	5490	9259	9009
189.1231_4.61	36820	36930	36528	51615	51901	40340	19284	16243	24600	18125	24027	22966
189.1246_4.04	38328	37171	36906	58654	68020	36876	16225	13925	20102	15563	24821	22803
189.1251_3.28	672530	664850	683880	680510	668590	676480	668580	673650	666530	670010	652900	668110
189.1367_11.65	35611	34646	29634	34298	43446	34249	28250	30866	24755	33527	25537	33694
190.1290_3.30	67802	61679	69079	65317	70116	63147	68306	67605	67305	67362	65434	67051
191.0774_1.21	37291	39918	40284	53739	43437	44064	26816	17307	37909	18616	20559	17165
191.0852_12.11	64429	65578	61426	63697	63065	45040	60959	70805	60386	63259	59738	50685
191.1028_1.57	37944	38293	36956	46852	52766	42696	30076	28935	28314	27963	39990	35971
192.0884_12.11	9695	10132	9224	9671	9742	6933	9521	10720	8586	9585	9124	7992
192.1119_8.50	12703	12746	11236	10066	11948	10244	10722	10321	8476	11458	11435	10796
192.1375_4.45	94806	100090	96544	96864	96929	100400	100570	98953	99596	99459	102540	99013
192.1394_9.42	39858	41599	40261	42775	40266	42419	42161	41474	40042	42095	43629	41882
193.1300_1.22	3194	3198	2567	2564	2970	3252	3050	2770	3229	2995	3405	2842
193.1337_8.49	54255	49806	51252	45620	44835	54075	98977	51619	85239	119370	140020	179320
193.1592_9.34	73688	72160	70873	80998	82278	83140	75392	72140	71286	70392	79801	78024
193.9303_1.33	308450	308820	300090	246590	305510	287720	321850	337230	310720	330070	335220	339670
194.0404_5.82	23398	22059	27450	21962	24633	21364	24522	24275	24061	27086	25194	25687
194.0761_5.15	7253	7824	8123	7190	7828	7653	7222	8110	7085	7931	6911	8178
194.1072_4.95	224320	220200	219550	220670	218970	222350	223040	221400	214950	221970	215850	220170
194.1169_3.84	465500	481050	471130	480750	466460	484390	473740	479780	469790	478900	460270	488520
194.1171_9.90	26087	29439	26164	29159	26439	27732	27166	28085	26780	29068	28178	25227
194.1215_1.33	72872	72302	74432	72774	76053	69786	77042	74407	78136	75606	81393	72981
195.0654_8.91	27725	29522	28573	29123	26421	27469	27713	28324	27132	28317	27408	27591
195.0814_5.15	256900	249280	257790	241710	245110	242960	242050	260250	242190	252140	238870	248030
195.0911_9.87	98560	101050	112610	102890	120930	115240	125720	135260	118090	128300	139150	141690
195.1151_4.95	403630	387240	385130	396530	394290	403170	376010	397910	375850	401660	374460	383000
195.1204_3.86	35499	36849	35578	36149	35725	36943	36204	36516	36001	37212	35568	37843
195.1227_4.43	140650	139960	138630	145250	144300	144960	141400	144710	143400	150100	142790	151690
195.1385_10.52	28025	24998	27228	24866	27200	25427	26506	27009	27163	24794	25287	26515
195.9742_9.64	5489	5864	6949	6831	6524	5174	8082	5125	7035	4994	8581	4857
196.0837_5.16	26762	25321	26141	25069	24726	24347	24882	26683	25290	26395	24044	24566
196.1015_11.55	11372	7658	8298	7891	6596	6200	9344	13297	7996	10043	8215	8258
196.1202_4.94	199760	187330	189260	192510	183190	192810	184850	188170	184330	200720	180030	184020
196.1328_6.99	8724	8781	8832	9426	9133	9136	9128	9335	9056	8615	9274	9469
196.1333_6.21	4635	4960	4789	5160	5093	4578	5168	4771	4733	4622	5230	5315
196.1523_11.82	63013	55336	60924	51909	56026	42748	55259	62383	58560	54148	50571	60126
196.1546_4.06	22120	23962	22002	23747	23058	23754	23388	23555	23222	24001	23385	22962
196.9608_1.37	133200	108680	111630	73368	107500	112220	130830	167570	109300	134300	120790	170920
197.0603_2.37	40142	42363	39300	42178	39790	45732	39666	42031	42783	42137	41198	41842
197.0959_11.43	13667	13233	14548	12660	13740	11665	13397	12805	13033	13145	12321	12843
197.1021_1.29	28969	29716	28334	30693	29824	31137	21539	17375	28053	13061	15647	14685
197.1076_11.54	192010	124930	140560	124700	145660	141090	151210	215930	139700	158250	151590	184850
197.1077_12.00	237330	137410	150220	138760	122370	153780	181450	310770	173750	158710	157580	237750
197.1241_4.94	15014	17103	15411	16788	13490	14944	14915	16519	14759	16690	16050	14480
197.1535_11.68	24442	23370	24414	21923	24382	21142	24025	23646	23413	24035	23060	23914
197.1536_9.89	12930	13542	14506	12912	13092	13441	13440	12975	13355	13387	13834	12994
198.0574_5.12	17301	19956	22882	39194	21202	30407	11494	9685	18752	6736	7890	7761
198.1017_6.80	6471	6266	5145	5314	5893	4756	5581	5361	4717	5454	5414	5519
198.1110_12.00	32952	19770	22055	20337	17253	21373	26260	44598	24093	23245	22166	34614
198.1110_11.53	28291	18519	21920	19149	21310	21120	22903	31286	20838	24338	23509	27284
198.1286_6.43	1121100	1115200	1150200	1160700	1137100	1128100	1132000	1142500	1121300	1148400	1134500	1150900
198.1485_5.91	13927	14380	12838	14381	14415	15243	15308	14257	14444	13426	14232	14346
198.1486_6.78	80302	82190	81824	80302	80613	81981	79805	80095	82087	79866	83260	84954
198.1488_7.69	157020	152140	130870	137310	140880	149080	139020	142210	137300	134810	137120	137440
198.1850_8.54	25170	21332	12843	13696	15315	34938	17584	13482	16198	13921	13360	13163
198.9416_1.13	29190	29537	23970	49095	27497	34786	33715	32632	37823	33669	36871	30977
199.0849_5.00	9462	11930	15246	22861	10291	17129	14630	11684	25862	10864	15924	10307
199.0868_9.30	264470	294410	421790	358260	399000	376530	462540	523720	466000	456160	589090	624580
199.0868_7.32	24014	33580	39662	67674	28283	40880	37294	30149	69719	31435	38142	25824
199.0870_5.56	7695	9576	10756	16674	9766	10293	10582	7214	11918	8084	9358	7489
199.0870_10.29	197200	219230	323190	250370	293180	240280	329190	368260	337050	345270	429320	430450
199.0871_11.80	43214	31490	40817	29767	31736	31080	44883	67643	44755	40616	40692	66766
199.0872_10.84	65317	62578	82177	81561	73802	78578	90576	114710	92520	92376	95982	111540
199.1307_6.43	187360	187090	189480	191810	189340	188550	187190	191820	187430	191710	191730	190610
199.1806_9.21	37496	39611	38095	41949	37325	41438	38588	38563	38636	40969	42601	40145
200.0034_1.71	9186	12062	12801	68747	26424	9802	8169	7098	5906	14534	6961	8650
200.0894_10.84	5224	5420	7039	6729	6137	6346	7935	9813	8259	7475	7855	9682
200.0911_9.30	36988	39284	57780	48623	54369	51469	63489	72805	64685	62690	80099	85626
200.0913_10.29	25805	28181	41114	32601	38076	31284	45081	48427	45031	45291	57110	56495
200.1333_1.22	28354	32001	30098	26101	30991	25726	28743	26020	25228	32897	31207	27150
200.1348_6.43	10184	10283	10064	11047	10182	10043	10991	10928	10369	10544	10173	10650
200.2012_11.50	156400	147990	140980	133050	144650	127680	139560	136600	134900	137240	136130	129480
200.2372_9.13	399580	410470	445420	472750	520090	544450	389250	401580	426850	450270	487060	527670
201.0078_1.64	39752	40735	39712	40717	37669	38382	37470	35620	38851	38186	38386	34667
201.1378_11.25	11115	14193	12090	13411	17419	13782	7623	7490	8787	9329	7801	8616
201.2039_11.49	15828	14700	14727	12671	14423	13032	14085	13946	14097	13744	13465	13081
201.2404_9.14	45128	46336	51241	52623	57709	62148	44357	46764	48521	52157	57920	59522
202.1072_4.48	5505	5536	5458	12771	3758	6929	13278	10627	34703	8654	9663	6523
203.0524_1.32	6787	4240	4732	8361	4934	9349	64845	69973	99014	139650	155240	136470
203.0812_7.94	3672	10992	15414	10648	16330	8581	11992	7618	11426	12293	19538	17257
203.1394_3.99	34182	31839	30805	38485	51417	24685	11929	10264	13332	11508	16684	19181
203.1397_4.61	44766	46738	43542	86738	85518	38452	17661	15320	22728	16430	26795	22551
203.1433_11.69	10503	9536	10015	9722	9801	8214	10411	10011	10033	9756	10221	10155
203.1496_1.49	47173	51365	47842	64904	52359	54358	27121	19872	41599	22728	22812	26840
204.0874_1.76	49601	46523	49042	71857	35210	58166	29050	26170	56949	15869	19139	17045
204.1350_1.17	9233	9832	9916	10853	13587	9914	4224	2762	5835	4796	5616	3676
204.9826_5.81	90778	105010	101990	102680	108330	104800	112100	111790	107670	119010	117480	119360
205.0719_1.28	81135	98259	90348	82139	106090	87759	91946	76755	79687	102710	116940	92615
205.0860_1.57	344860	396860	306530	415670	365840	391090	432470	322350	444560	324790	454660	288170
205.0860_2.17	191520	229220	169150	240090	204530	222110	242370	185230	248290	190740	254080	164520
205.0861_9.97	403330	571770	378660	592560	433290	564830	573870	493100	539460	499950	622880	474730
205.0862_12.48	450220	684140	399930	713900	447520	654360	664230	609780	584830	607120	693490	503260
205.0898_6.36	27000	51223	40997	48166	44425	51214	57239	43666	51351	47571	62975	50562
205.1446_9.32	29009	33867	30302	35497	30050	33204	32994	32078	31501	32585	33929	31670
205.9850_5.83	12765	14093	13925	14291	14692	14737	15263	14780	14981	16181	16236	16323
206.0545_1.32	48602	40261	41508	95405	31656	94615	154230	139680	266980	115060	132640	85312
206.0888_12.48	38752	57535	35043	60338	39091	52322	55589	51516	50203	51735	57495	43031
206.0891_1.59	21971	26641	20583	27487	23646	24390	27752	21132	30118	20983	29368	18543
207.1004_9.03	14951	16094	14823	15802	15402	15302	16299	15188	15893	14970	15786	15593
207.1227_9.47	36090	37478	37637	38370	39104	37359	36888	36168	35788	36492	38268	37561
207.1228_8.89	104330	100320	106790	99294	110030	100980	97789	102950	98882	103740	102720	108070
207.1491_9.29	26053	22129	20421	23853	29098	21526	19487	19872	16616	26381	19985	21842
207.1593_7.50	19359	20625	20272	22232	20901	22504	19542	20375	19316	23987	22594	22829
208.0474_2.24	26824	22097	27061	36289	21873	25980	22031	13399	35982	13353	12042	16056
208.1346_4.24	97815	98321	93844	96377	95989	101240	98698	95654	96960	94379	95850	99132
208.1456_5.17	10600	7976	5779	6325	6311	7450	7296	18425	6028	8331	5173	6448
208.1699_8.53	12792	10844	7560	7380	8774	26891	9078	8271	11490	8724	7357	8400
208.1902_7.26	10595	10910	10738	15811	13532	13424	10536	12373	12397	15179	13552	12406
209.0923_5.97	11385	11182	10095	14747	8281	14254	25322	20537	49191	23718	24359	16418
209.1088_10.80	35333	40152	38394	52239	44504	48594	50327	46078	65634	47375	41763	47494
209.1391_4.90	51201	51584	52747	53534	53145	55221	51753	51456	54079	52898	54167	52161
209.1538_11.32	113260	110780	110080	112470	113520	109440	114100	110650	112380	107340	112920	112480
209.1538_12.14	22236	22856	21977	22681	22235	16052	21890	24257	21427	20701	20787	20501
209.1637_4.94	187610	194680	191420	197820	199270	201730	198130	197620	199370	195040	202920	198210
209.9615_4.24	14677	17307	18919	17266	19987	17676	19445	19131	18326	22898	22539	23364
210.1106_6.06	29851	25294	3664	5024	7954	12643	10636	4936	3894	4740	4562	3907
211.1059_3.29	6505	6103	6740	6826	7276	5722	7562	7755	5619	8055	6925	7798
211.1201_10.52	30005	33492	35987	33061	35986	33028	40070	43392	38084	40954	45274	48246
211.1225_11.88	272880	151010	128280	173020	141220	118800	197610	252960	149200	185490	138490	178270
211.1445_4.73	129730	133410	130210	134530	138450	137760	134730	136870	132090	133420	139690	142040
211.1448_6.44	6098	6681	6493	6771	5997	6403	6873	6691	6791	6455	6748	6600
211.1696_9.34	121900	117540	118000	119550	124650	118860	122240	113960	119230	113710	126180	118540
212.1172_6.08	5876	5806	5522	6859	8313	5427	9783	5794	5699	6683	6515	5991
212.1198_7.06	19912	21457	20087	16348	20476	15201	17074	13731	13509	18441	19744	16346
212.1258_11.88	40794	22952	18736	25025	20488	17437	29598	37634	21726	26798	20306	27076
212.1420_4.95	168290	163670	157330	161730	156990	163850	152670	162090	151090	160970	153930	154730
212.1662_8.01	45540	34556	21109	22286	21835	28555	24349	22091	30310	23553	21263	20990
212.6646_7.24	10727	10511	11563	11183	13211	10728	9188	9605	10637	10291	11459	10735
213.1023_8.67	31324	29742	31036	30297	39212	31427	32316	38559	22963	44107	41217	41446
213.1026_9.87	104110	127910	147060	135390	145350	137940	155870	165190	153980	153990	184090	178740
213.1026_4.21	49353	57012	65807	204840	52256	134290	41890	35518	92211	37312	45356	21406
213.1028_3.78	12184	13552	15931	49653	12171	31416	10150	8112	22656	7224	10193	4528
213.1580_6.21	45757	48234	47121	48933	48584	49212	48565	48471	48013	47915	50944	49366
213.2799_1.42	14769	20583	19158	26702	19902	18607	18903	13078	20840	18752	19587	12358
214.0503_1.52	152820	162470	157970	373240	122760	253170	107550	83321	192000	51256	58437	51059
214.0836_5.95	21316	26100	28448	29492	27296	30136	32841	33490	36612	27354	32940	36268
214.0858_2.38	54272	57522	51369	60621	56431	66710	57165	58688	59195	57040	58825	58939
214.0899_9.67	17660000	16068000	17310000	16377000	16654000	15835000	15753000	15950000	16809000	16791000	15267000	16369000
214.1416_11.87	53052	28067	26512	16059	23938	17469	37644	59814	16060	46538	36550	47544
214.1435_7.00	25626	27023	25294	25414	27297	27468	27322	27237	25274	26051	27084	28068
214.1501_4.95	71154	68438	67891	68900	65812	71175	66705	70461	66576	69897	65329	68625
214.1805_8.76	45265	44575	42518	43933	45721	45119	45162	42984	43983	41646	45864	42018
214.5530_1.52	25360	28810	27724	67911	20101	45011	17689	15668	32911	8561	9520	8773
214.9116_1.12	29637	29667	26997	45376	29037	33620	31921	32559	37879	37817	36120	40100
214.9136_1.69	7896	8709	9148	7479	8295	8897	9297	9589	9100	8690	8107	9258
215.0481_1.52	16324	18585	17386	43683	13328	30303	12398	9529	21467	5966	6659	5993
215.0815_8.01	4042	7080	8376	5563	8532	6334	8561	6419	8807	6931	10382	10128
215.0815_9.36	18451	45224	69221	37299	74665	37567	68096	49510	47596	104190	151360	111670
215.0833_4.98	11730	13548	16143	25596	9938	19947	16192	14710	31794	12157	14686	10037
215.0940_9.67	2364800	2173800	2331100	2201200	2235100	2140900	2145300	2205500	2218400	2258400	2108400	2238800
215.1455_11.85	16929	14478	11727	12247	13856	10447	13168	18966	10239	15273	13358	16923
215.1764_6.79	297500	307200	298970	304950	313970	302880	298580	295910	303200	297220	304810	307460
215.1766_6.21	60582	63611	58359	63666	62619	64218	63778	64193	62266	63794	64162	66375
216.0858_9.67	1088300	1025300	1088700	1018100	1025400	978080	1012900	1034800	1032800	1047200	970080	1033000
216.0881_4.38	35645	30343	25649	27068	8581	45565	23699	28673	27960	14993	13898	13381
216.1144_9.62	12920	5236	3954	3969	1316	11468	9239	9247	9908	4441	2918	3034
216.1604_7.59	129490	133200	118510	125090	129160	135160	128670	128670	123260	123460	126650	127610
216.1789_6.79	30875	32700	32056	32310	32572	32089	32088	32801	32514	31917	32436	33140
216.1974_8.16	102910	74322	33352	38276	51532	74441	60685	37123	36103	40220	37975	35554
216.9240_1.21	1964	1976	1566	1099	1729	1791	2273	1954	1661	1693	1929	2350
217.0485_8.90	31830	30809	34231	29189	27400	25861	29365	30827	28594	30612	28618	28224
217.0486_1.23	135560	146800	136770	121660	127430	125440	152250	149070	142450	142150	152130	123150
217.0486_5.81	10064	10963	11646	9950	9490	8822	11567	12025	10480	12521	11546	10425
217.1051_4.44	33796	38960	35034	40646	35762	39491	39589	38723	40297	39148	39668	36393
217.1069_7.09	22306	27581	22783	28332	25817	28551	29334	27439	27945	28112	29496	27202
217.1070_1.66	25059	31915	24160	31533	26612	34804	32018	27691	33263	29033	34718	24216
217.1544_3.94	114120	119340	117100	121350	123990	142350	116540	116320	114560	116720	124800	126460
217.1631_7.58	9249	10657	9618	11256	12025	12679	10906	10912	10313	10218	11787	13011
218.0508_1.22	3558	3762	3573	3253	3086	3616	4035	3606	3544	3996	3939	3095
218.1036_4.71	10486	10983	9975	9488	4306	12044	8331	8955	7510	11147	8165	6887
219.0832_1.29	61055	61959	60394	52763	63266	53630	40308	40388	52232	32981	37838	40461
219.0983_1.57	13735	14245	14791	24004	21529	15026	6269	4915	9566	5877	7963	7182
219.1335_4.48	58673	56727	59929	128600	133450	51496	16733	14222	21147	18682	35229	32125
219.1735_12.41	13195	17787	12633	20055	13480	17649	15269	17104	15671	16737	16348	15950
220.1178_4.48	114160	124770	116620	365670	75169	172050	360950	290270	998020	228400	259930	150100
220.1831_12.39	8271	10322	7588	12229	7825	10583	8668	10006	9549	9932	9469	9739
220.9347_1.21	2817	2292	2534	2074	2478	2220	2771	2946	2555	2853	2894	3207
221.1067_10.80	58125	84278	71933	88922	124400	79770	64772	58411	72969	87627	66438	79117
221.1174_11.90	38541	42678	41465	47908	48020	38933	33287	44946	42231	40092	40267	49003
221.1212_4.49	12860	14012	13229	41333	8362	18816	43726	33051	119120	27555	31877	16868
221.1529_12.48	80657	90185	81018	86404	79991	86557	76560	80585	82415	85777	84503	84033
221.1655_9.91	28275	31465	28567	29031	35901	29889	23306	23517	22260	29502	26509	26355
221.1761_7.24	6414	6509	7320	7050	8705	6864	5981	5844	7053	6590	7304	6751
222.0344_5.81	21874	21988	24632	21297	24058	19320	23582	23577	22427	23973	23813	23934
222.1119_1.72	147920	146520	147190	146060	144550	149470	143300	145800	145000	138890	137470	144380
222.1123_3.37	94455	89734	89154	100790	82510	99035	89415	86870	100210	79604	77090	80869
222.1125_5.51	27260	29528	28884	28935	28444	30082	29913	30481	29556	29175	28894	30345
222.1125_9.94	167080	176690	170570	177470	175250	176080	175280	178590	173740	175860	177390	178870
223.0631_11.37	22003	23378	24229	23929	22464	22142	21652	23015	21649	22465	22253	23917
223.0637_9.61	50699	55420	55342	49469	51294	50527	52265	50861	49743	53977	50903	49172
223.0654_12.46	184080	189960	197220	178800	213030	208580	161950	176990	176120	181100	164310	228250
223.0655_1.55	33219	34789	35532	38505	32435	35382	33503	34062	34987	34985	36122	34278
223.0968_9.28	41900	42157	39874	43747	42555	43118	42751	40575	41177	42594	43039	41761
223.0976_6.16	14788	17369	16197	25540	20157	22659	18255	18627	20518	29607	18929	19136
223.0993_5.73	612970	818970	726460	1093300	1174200	1062900	631390	603420	717200	920570	631150	702680
223.1093_4.53	148750	149010	142320	172790	180670	145740	92630	82890	110700	74900	94059	85395
223.1329_9.50	12170	12629	12745	12381	13426	13270	12757	11978	12964	12636	12388	13230
223.1459_4.63	36396	38212	36680	38507	40149	40693	38403	38161	38013	36855	39451	39860
223.1539_5.44	39757	38709	38980	39925	40037	40888	41057	39440	39329	39829	40127	40364
223.9889_1.12	25895	26433	25677	96581	19947	45120	28554	23035	68641	17613	24569	11573
224.1024_5.74	123070	116870	125990	177520	212140	176470	125770	105800	122320	126180	109280	134630
224.1198_4.55	19767	16655	18356	18736	23159	15639	14562	11267	16040	11604	10367	14336
224.1280_3.52	1310100	1374100	1320900	1495800	1224800	1486700	1295100	1308700	1377500	1235000	1183400	1236300
224.1281_2.69	508270	514390	497650	520630	503060	533570	520410	526600	520650	503130	494180	507640
224.1283_0.56	434880	448030	443400	433410	431330	452610	437400	447690	438630	445970	433430	442460
224.1284_6.45	1487500	1492300	1445500	1474100	1462700	1502000	1493700	1525300	1464100	1477100	1450900	1538200
224.1285_5.57	1110100	1105900	1086300	1104700	1090400	1137600	1113400	1126000	1087300	1103000	1086600	1140400
224.1285_9.96	851720	892190	854950	887600	870960	875110	877580	890620	862270	868130	879750	882880
224.1286_1.74	1168300	1161900	1167800	1096900	1158100	1170200	1202600	1212400	1182100	1201600	1180200	1216800
224.1286_4.49	184880	195700	186430	192110	187390	195430	192510	193210	186330	189420	186550	195420
224.1288_2.15	274800	263050	259990	280250	241560	296110	252370	259570	270190	241480	233220	266810
224.9559_1.22	6189	6257	5973	3834	5997	5103	6122	6327	5370	6261	6664	6702
225.1031_10.80	11612	13383	13091	23366	15110	15363	11567	14336	13822	11991	10513	11357
225.1133_11.12	418740	373120	429950	398510	480720	367420	431780	489530	375940	560730	503150	522860
225.1299_3.52	120140	130540	123440	143720	112500	143500	118560	121720	126590	113850	106330	111570
225.1318_0.58	22030	24161	24085	23937	22305	24909	21755	23343	23872	24694	23379	22132
225.1319_2.68	58295	58489	55552	59653	58336	60537	59805	60560	59040	58069	56549	58767
225.1321_1.34	64846	66656	65169	60360	59944	66864	69136	67406	67605	68032	68394	66013
225.1323_9.90	102320	108850	104810	106640	103430	105810	107510	107670	105010	105120	107630	106150
225.1323_5.50	9441	10079	9882	9936	8921	9826	9459	10261	8933	10423	9638	10032
225.1596_4.39	237500	257380	234730	257050	243210	265350	240980	249290	243100	255710	261410	254710
225.1963_9.69	293710	300630	292420	287800	296830	285070	294770	283300	292360	282580	292500	294790
226.1169_11.12	65867	57696	66751	62235	74658	58749	69172	78421	59816	86972	79375	79390
226.1236_10.00	1619600	1667100	1589500	1662200	1634000	1620400	1651100	1605400	1678300	1597000	1686400	1625200
226.1282_1.29	23715	26136	28110	15494	26497	18335	23267	33516	18832	30455	34962	34324
226.1434_5.23	66751	67624	65515	68118	71882	70986	69610	66599	70098	67626	71445	69687
226.1446_5.91	96234	95040	92663	96343	97448	101840	99233	96937	96743	91727	100340	99336
226.1788_7.46	7130	7700	6486	6528	7136	7338	7267	6544	6323	6389	6752	6188
226.1814_8.54	490790	412790	286740	271220	302730	1064800	337730	298450	404020	317070	274340	294780
226.1831_10.67	12164	12954	8815	8437	14181	30191	12277	9902	8223	11037	11336	10229
226.6596_6.59	27440	26150	31197	26975	34130	27460	25758	23660	29841	25268	31312	28636
226.6597_6.16	30575	27684	31053	28009	35377	28239	28669	25763	31219	27697	31956	29277
226.9509_1.29	6524100	5571700	5727800	3616800	5268000	5265300	6032100	7473900	4949200	5946200	5814600	7810100
227.1255_1.22	5463	5359	5587	5956	5161	5816	5904	4869	5637	5561	5923	4793
227.1257_10.01	266100	272730	260460	293680	271550	268870	270310	276080	274890	261620	283760	267460
227.1276_10.77	44745	42840	43962	44514	45577	44144	44917	43024	44590	44893	43659	44092
227.1684_7.79	61102	54847	40543	43367	58559	44944	44934	47110	49143	53327	41014	59347
227.1746_6.21	1509900	1508600	1451100	1489900	1509600	1502600	1531100	1526400	1484300	1500200	1511000	1543600
227.1752_4.93	12933000	12892000	12659000	13423000	13174000	13396000	12862000	13171000	13082000	13110000	12762000	12996000
227.1770_9.91	469730	477270	464110	470480	472860	473390	462850	477830	463590	471270	467360	470670
227.1772_8.53	204410	202400	157440	180630	184930	268620	177970	197320	185830	171450	164440	185490
227.2002_11.03	35743	36563	35417	36662	37145	33219	35790	34556	35432	34583	35804	34229
227.6776_6.23	61482	59940	60842	57100	56294	55567	60559	58140	59549	58399	57653	57132
227.9548_1.29	269490	236510	231470	136570	214750	208150	244900	310410	197490	243760	233070	325150
228.1065_10.75	164580	163580	173110	166330	172680	164510	166490	168700	169890	166200	167850	170080
228.1279_10.02	21584	21320	21211	22322	22466	21707	22350	21996	22710	21981	22187	21834
228.1345_4.36	34934	53713	60405	55350	59912	50707	53912	48107	57764	57181	62295	59666
228.1597_7.49	32491	34267	25507	25179	27263	28646	30225	27536	25753	27060	26797	26463
228.1789_4.92	1941100	1956500	1919800	2014200	1981200	2008900	1949000	1974600	1972700	1986200	1969100	1964400
228.1796_9.89	15229	15968	16133	16468	15246	16411	16549	15687	15999	15243	16445	15313
228.1960_10.75	153020	128750	115780	112710	119230	199050	146810	146750	118220	133470	140630	135840
228.1961_8.91	5898	5780	5437	6010	5457	5724	5908	5825	4943	5957	6395	5739
228.1963_9.35	1674100	1624300	1618700	1608900	1722900	1599400	1702600	1599800	1629700	1582800	1685200	1618800
228.6575_5.99	8228	6996	8011	6781	9361	7580	7146	6610	7851	7048	8568	8048
228.9567_1.28	95232	86383	84720	50081	77495	74408	89015	106720	69983	90479	86721	113000
229.0964_4.13	4410	5001	5675	18901	4247	13216	3735	2877	7987	3605	3532	1615
229.1085_10.77	18430	18835	18899	17988	19990	17664	19053	18202	18293	18046	18186	18187
229.1428_3.85	7337	10750	12533	10531	12254	10374	11200	9901	10825	11580	12753	12998
229.1428_3.11	7409	10492	11784	11029	12198	9623	11645	9635	11322	11718	13419	12336
229.1540_5.15	10864	12019	11466	11978	11535	11526	11500	11518	12007	11493	12026	11774
229.1553_4.75	115240	118190	115810	136820	130030	120620	105960	102000	114110	103640	110620	106180
229.1816_4.90	144870	154900	149460	162920	150160	158220	146270	156180	150490	154250	156670	148550
229.1986_9.34	240850	242330	236560	237910	257450	239510	252510	234220	238510	232300	249300	239360
229.9073_1.47	12299	11857	11016	8224	10789	11504	12144	13222	11902	11541	12181	13069
230.0693_6.61	275740	231880	204310	228930	237170	223750	936	1037	877	1267	817	1210
230.1392_4.47	11740	12490	11924	12964	12470	13639	11780	12137	12231	12367	12632	12913
230.1407_5.58	41580	43974	41017	43472	44632	47809	45988	42978	44530	41941	44609	45449
230.1746_8.01	36193	29492	17295	18808	19728	23997	20471	19935	26298	19803	18036	18441
230.1884_2.95	16831	18107	17881	25712	15552	21101	1015	974	1826	1021	1556	1049
230.2482_8.87	308760	289300	175820	219230	320810	301020	193190	234460	136290	426470	167720	190820
230.5712_6.61	87597	75069	63654	71520	75605	70601	87	144	88	95	164	89
230.8900_1.12	16727	17074	13761	13821	17355	13483	17371	18152	12327	25355	19912	24784
231.0693_6.61	115160	100450	87024	99220	102810	95384	2021	2140	2118	2765	3013	2428
231.0766_9.42	21971	35999	44524	29112	36225	32330	40531	33927	33889	40244	54602	44624
231.0773_4.43	18954	26107	26321	23026	36061	24044	29451	27953	21275	38427	42846	38172
231.1177_9.67	212220	230490	205770	232030	204860	215160	224550	214820	213500	219180	219710	203330
231.1708_5.05	19212	18548	20246	38292	38988	16346	8238	7491	10644	9633	12692	12058
231.1710_4.58	110850	115350	113360	119470	125940	117520	114150	111680	116060	112850	118260	116030
231.2508_8.87	44165	41297	25442	30965	46324	42746	27676	33900	19170	62228	24290	27987
231.5702_6.61	31194	26559	22386	26822	27789	25349	24	24	16	35	0	53
232.1284_1.69	9016	8601	9369	18114	14267	7966	2046	1631	3281	2194	3403	3051
232.1562_5.18	19584	20383	18655	19889	20340	20795	19694	19866	20939	19755	20265	20291
232.1911_8.72	31928	25386	18581	17608	28239	38720	21480	18964	20224	23004	21181	20564
232.8977_1.67	20508	20571	20706	16542	19345	20252	22337	25885	21149	21174	20283	26178
233.0598_7.46	2346	2139	1826	25094	2041	11985	10360	8248	14865	7131	8730	8185
233.0914_5.90	5327	7439	7468	7320	8979	6611	6539	5809	5556	7534	8133	6896
233.1068_6.38	9281	11668	12070	12591	15491	14010	11778	12375	12317	13908	14159	14816
233.1069_6.92	12261	12613	12942	15793	17436	17207	13325	13686	13732	14345	14607	17673
233.1504_4.60	27629	27808	29489	62886	63399	25323	11740	10650	15822	12534	20513	17023
233.1861_6.06	20423	21092	1986	3457	5911	10956	8224	3545	2668	2857	3896	2483
234.0988_4.38	249300	199220	183750	181430	53065	291080	150200	176620	181350	95800	83447	81679
234.1455_1.19	9467	9766	9775	11819	11719	9497	3379	2538	4857	3130	4005	3343
234.1654_5.53	33895	31024	32387	31560	35405	30354	32770	28915	35013	30740	35325	32145
234.6562_5.98	53447	46811	54024	48814	59925	49013	47511	43988	53260	47574	55493	52936
234.6585_6.38	58865	53621	63473	57999	71736	58528	52158	50285	62961	55763	65534	62835
235.1032_4.38	31157	24697	22152	23210	7557	36568	18687	22253	22261	11797	10778	10399
235.1327_10.73	49951	50096	51923	52829	51948	50466	51219	49375	53151	47670	52829	51085
235.1592_5.98	15565	13704	14764	13769	16808	14574	15016	12609	14932	14085	16226	14879
235.1700_12.08	33312	34988	34664	34709	35089	26149	30566	35161	32505	34054	33005	31301
235.1702_6.16	72702	72902	73226	77084	77586	74581	72074	72424	78431	76731	81366	74009
235.1722_6.16	47490	47902	48475	48818	53943	47004	48814	44121	51608	46524	53905	47325
235.1809_10.56	22927	22496	15476	16500	26047	19030	15194	15236	14621	21964	16159	18943
235.6751_6.16	6765	5851	6287	5600	7031	5641	5972	5060	6245	5182	6234	6256
235.6887_5.08	21704	19583	22127	20606	23274	18614	21275	18050	22770	19296	21859	19933
236.0705_9.67	456680	399440	421660	384470	386860	352760	387660	423320	384280	399590	364220	387330
236.1327_3.90	51755	54769	55043	54759	55053	56114	58010	58652	56341	57194	57532	58902
236.1807_5.42	21306	22110	22357	21225	23563	21900	22098	20608	23729	20336	24722	20544
236.9073_1.21	5676	5528	5158	3955	5109	5157	5611	5795	5026	5746	5673	5404
237.1144_6.28	24892	36193	30250	63377	46955	38841	38887	26853	51165	74635	38772	37074
237.1241_4.52	35797	30481	31685	38440	52684	25124	8395	6234	10569	7728	14703	15293
237.1558_6.78	21099	22214	22402	23172	20138	21010	21272	21075	23108	21320	22101	20331
237.1703_5.99	34892	34164	34696	34566	38736	35848	36365	33034	37844	33414	38534	35177
237.6711_5.99	3330	3144	3536	3112	3519	3257	3261	2690	3497	3182	3760	3567
238.1094_6.07	4118	3114	3471	846970	36585	2681	14691	18346	9857	136990	10794	7631
238.1418_7.59	8179	8606	8277	7960	7525	7963	8380	8921	8085	8697	7718	8982
238.2052_11.88	55014	45880	32746	31911	43252	30292	24142	28926	21970	30519	17859	23667
238.3713_1.32	12912	29072	24977	39702	26232	18068	10339	2177	14670	7799	10060	1515
238.7072_11.86	16395	13290	9559	9070	12661	8487	6923	8283	6088	8846	4891	6483
239.0895_1.22	11409	13958	10555	11935	11833	14122	14965	12887	14891	13019	16207	12034
239.0919_6.82	17375	18299	15959	26806	14745	17693	14373	14040	18290	13676	11336	13006
239.0941_5.42	15497	17749	17259	21702	21918	21796	16669	19030	18200	21043	17740	18595
239.1031_3.82	39943	37048	36500	56762	46125	40101	16331	13164	29872	10679	15747	13079
239.1072_1.32	7315200	11678000	9653300	16062000	9826400	10427000	4321100	2019900	6587800	3649900	4024200	1592600
239.1196_10.94	18460	13809	13765	14274	15480	15064	12838	14951	12766	12594	11186	13019
239.1293_11.79	12527	9983	10098	17116	10549	8572	18883	18770	17943	25683	17100	17802
239.1485_4.75	99444	90444	88719	89890	88851	90237	88785	183870	91842	99472	91424	97688
239.1635_1.23	39318	41926	38451	35730	38823	39238	43433	43095	38375	41100	44186	40539
239.1765_4.35	6987	7556	6524	8064	7891	10105	7158	7760	7997	7492	7203	19141
239.9645_1.12	6075	6893	5166	11497	5949	7593	7437	7067	8653	7766	8313	6141
240.0803_5.78	10854	11515	12212	13230	11005	18996	5790	4437	9718	1603	3764	4032
240.1091_1.32	1067900	1698300	1548000	2446400	1533100	1513100	580710	257760	926080	459460	549680	197020
240.1133_10.13	5416	11051	12318	14130	10959	9429	8190	6412	15713	3885	6570	7468
240.1395_10.05	19294	20177	19662	19493	19728	19420	21182	19606	20271	19023	20457	19670
240.1527_4.75	9072	7975	7317	8023	8604	7944	7384	17180	7508	8890	8037	8262
240.1810_4.41	93082	95937	90690	93659	96894	97690	95005	98093	95019	100610	95548	104940
240.1960_9.47	53675	48365	38916	36640	67874	33279	41509	44399	30486	50869	42007	42780
241.1022_1.32	582800	921890	873840	1334400	864880	817360	316820	135490	504000	251010	300860	101680
241.1329_9.12	56619	58980	55134	57142	57493	58209	57154	56055	54834	57531	57579	57106
241.1544_7.10	22036	24196	22589	23879	25206	24526	25587	24175	23458	23756	24471	26360
241.1545_4.61	908720	947980	908810	930960	955420	962920	946910	940450	949360	945080	952100	965490
242.0991_4.49	8149	8715	8073	24701	4089	12852	25020	21674	72116	16795	16852	10981
242.1061_1.32	14069	27776	26835	44204	28788	21162	10075	5269	15646	7949	10582	2515
242.1384_5.12	29705	29950	29646	31188	31853	32238	31925	31270	30949	32172	30663	33831
242.1386_5.67	48339	50136	49454	49097	50905	52087	50310	48749	49427	49729	50057	52360
242.1584_4.60	129320	137500	131630	137520	141420	139390	133070	133050	133060	134140	136160	138210
242.1755_7.98	23022	19536	13494	14574	15820	16218	15599	14958	15080	14112	14631	13971
242.2110_9.45	19996	20265	17276	18284	20852	19538	17007	13949	15617	19774	20359	17126
242.2842_8.65	393750	405970	378790	564640	379450	393090	442730	408630	371750	678990	371330	437940
242.2857_9.23	12924	15872	18225	18564	19389	19437	10699	14690	17281	19213	19676	21591
242.6800_5.53	22001	20018	21191	20111	22155	18241	22146	18355	21720	19019	22391	19365
242.9254_1.29	1455400	1404300	1417000	1811700	1383400	2010700	1504800	1569800	2026700	1222100	1260200	1194300
243.0258_5.82	11371	11960	14216	12090	12691	9604	13627	13449	12671	15699	14444	12906
243.0758_9.36	8802	30007	48686	49660	53800	30543	30660	21468	46891	34731	56358	42004
243.1694_4.44	1287800	1350600	1282100	1328400	1356600	1363500	1353700	1353600	1331300	1343100	1361000	1400500
243.1708_9.92	29794	32581	30725	32436	31742	32170	32774	32067	32086	31246	31502	32183
243.1711_5.23	765790	775900	743610	784680	806440	799340	790670	762960	782850	757420	800510	787250
243.1713_7.69	289860	307330	286230	304200	304680	312740	297710	298340	295190	293220	306350	304850
243.1713_5.98	216180	202220	211140	205350	232300	210540	206360	200480	217320	199730	221220	219480
243.2881_8.64	62341	65363	60464	93397	60810	64434	71635	67684	59773	114540	60114	71476
243.6628_6.38	28686	27136	30728	28011	34710	28361	25756	24946	30104	26360	31348	29486
243.6718_5.98	32208	28912	31778	29348	35011	30240	28912	27903	32838	28385	33610	32177
243.9286_1.29	69399	66271	65916	77316	68426	86871	71738	71205	86039	62352	62564	60469
244.1548_5.91	432330	435100	396800	429930	437160	464320	449550	446350	427920	413040	436750	446220
244.1654_6.38	6329	6299	6765	6107	7591	6444	6154	6076	7055	6090	6463	6656
244.1728_7.69	35070	37477	33773	37264	36291	38099	35391	36207	36541	35818	38060	36454
244.1745_5.25	71087	72725	68215	73247	74593	73405	75628	71281	73341	70465	74016	74322
244.1909_8.53	494310	429110	301700	293120	317840	1076900	354620	311460	414070	332020	294330	316240
244.1921_9.57	55291	37743	10544	12841	29111	30403	27799	8887	11279	10316	12837	10776
244.1993_4.00	239500	249490	239570	239990	245500	244680	246710	250380	245000	239350	246930	253920
244.2015_4.00	136000	142290	134540	143630	140810	140610	139080	139350	137980	137780	140990	141010
244.2633_9.07	5909400	6052600	6209100	6613200	7033000	7265600	5829600	5882000	6195700	6322300	6809600	7093300
244.9245_1.28	128050	126720	123920	160760	121930	175820	131600	135660	175520	104390	109600	106580
245.0393_5.82	70337	69539	84652	65633	79863	68361	77605	78260	74168	86713	81885	86881
245.0552_6.84	11061	30743	40159	29108	47365	25651	31337	21291	27050	35418	50064	43260
245.0659_1.44	31299	32686	30971	45629	30292	42158	30578	26053	39275	26415	31939	26362
245.0794_9.27	15304	14647	16028	13293	13926	14206	14778	14498	14237	16107	14884	14683
245.1500_4.65	87137	91591	87936	90035	95841	98075	91588	88508	94241	90644	90029	93374
245.1519_5.61	132810	141280	132870	141300	144640	147270	144860	140590	141750	133430	144390	147370
245.1853_9.87	20409	20389	19968	21325	21390	20275	20679	20529	20486	20631	20355	19620
245.1857_4.40	906480	930270	900190	905240	926070	946790	906940	920110	902180	908800	877840	948750
245.1945_8.53	95334	88993	68819	68363	71804	185530	75941	69364	84785	72888	67469	73562
245.2054_4.00	10069	11338	10656	10541	10748	11480	10673	10974	10767	10705	11024	11120
245.2671_9.07	991890	1015300	1053600	1108400	1189600	1235400	981380	993430	1047700	1074200	1143900	1199600
245.5895_6.61	938280	777910	685270	766730	786470	761760	569	672	528	499	828	906
245.5906_6.06	6173	5569	5924	11123	7247	7557	15	0	5	5	5	5
246.0425_5.83	8302	7968	9562	7605	8869	7897	8095	8628	8088	9937	9205	10066
246.0925_6.61	316020	266060	229060	260010	267710	256430	3016	2997	3080	2791	3505	3235
246.1093_1.22	3253	3188	3243	2599	3069	2989	3609	3527	3050	3443	3802	3760
246.1329_6.42	54931	57439	54129	57069	58748	60978	57685	57838	55326	56716	58502	61563
246.1336_5.20	29698	30633	30316	30807	31192	30600	30652	30858	30891	30949	31326	30891
246.1440_4.50	7114	6903	7409	13408	14520	6766	2044	1662	2247	2189	4343	3881
246.1692_5.48	5512	6103	5610	11791	4406	7125	10649	6944	8673	4053	4312	4751
246.1892_4.40	127730	129730	129350	128150	131590	135180	125560	130370	129030	128040	127030	132720
246.2420_8.07	8691	9481	8989	7220	8904	8553	8804	19740	8387	11737	12104	11990
246.2708_9.07	74567	76020	79017	83299	88578	93593	73825	74134	78386	80319	86163	90860
246.5894_6.61	402970	338670	293800	333330	342510	325060	121	187	283	153	301	186
247.0808_10.77	25180	23364	24549	23154	25834	22706	24050	23980	25353	24372	23691	23821
247.0890_6.61	123740	103200	90369	103310	105750	101550	2230	1898	1886	2029	1977	1995
247.0895_3.10	13848	14779	14513	14787	13733	15173	15281	14891	14932	15268	14441	14846
247.1301_4.68	6136	6057	6609	16755	14199	6595	2634	1765	4644	2535	4646	3323
247.1654_5.01	175080	174880	171660	182270	183070	179790	172280	175090	179750	182530	180390	182700
247.1679_4.05	23382	24019	22225	25249	24466	24376	24969	21914	25046	22930	26074	23338
247.1924_4.41	11261	11163	10881	10569	11366	11328	11080	10897	10828	10825	11151	11211
247.5891_6.61	29048	24100	21211	24256	23875	23014	22	24	12	12	0	6
248.1061_10.00	42835	43924	44655	40777	39645	34495	43633	42703	43700	41012	41206	42927
248.1505_5.62	109470	107680	104420	111130	113470	114660	112900	108370	114540	105960	112740	110730
248.1684_5.01	16519	16656	16505	17357	16935	17065	17175	16776	16908	16894	16639	18357
249.0890_4.58	6139	2780	2856	3887	3459	3629	5414	15144	4208	5738	5301	9432
249.1112_1.87	21911	15706	21906	33977	30998	17684	16654	8046	24970	10945	21661	8759
249.1584_4.92	444030	397800	457320	384820	405020	365380	394800	422860	394570	419180	386400	423680
249.1868_12.11	18793	20024	18326	19530	18757	14652	18150	20680	18299	17597	17915	17206
249.1961_11.23	134850	151040	106780	124560	198320	126710	98692	96103	91592	149140	99236	117640
250.1427_4.51	27285	29257	27853	28572	27471	28975	27871	29082	27320	28892	27844	28465
250.1786_9.35	341870	324850	331870	323960	311940	298480	337560	327300	334840	320790	323490	308860
250.1988_11.23	20487	23095	15679	18053	29337	19365	15492	14379	13519	22318	14954	17351
250.8810_1.50	50405	47027	45045	28248	42719	45109	51972	63960	49096	48340	49573	62491
250.9861_7.08	134800	131870	112730	119640	128920	109770	176170	152940	163230	149020	158230	149470
250.9997_10.25	205960	212130	194200	213260	203780	205490	219780	205390	217110	194950	223940	202030
251.1271_10.95	27429	27377	27609	26131	27209	24618	26730	26772	27488	25747	26722	26246
251.1281_7.17	57613	53367	44354	41803	50255	41275	43456	43807	38086	42663	36852	40526
251.1810_9.36	48302	47752	46287	49024	45485	44610	48919	46372	48744	45680	48577	44437
251.1878_6.71	22593	24078	21945	24542	22762	23682	23519	22656	22598	26314	23635	24592
252.1381_9.64	10438	10111	9796	9792	10467	9573	10749	9866	10189	10301	10642	9858
252.1611_4.61	63071	67680	63431	66363	65170	69006	67345	66920	68393	66347	66133	66128
252.1740_1.49	50416	51364	53673	46415	51247	47678	49419	49810	48710	49233	45276	49971
252.2185_7.50	8011	8262	8017	9078	8402	8462	8307	8723	7998	10174	9264	9079
252.9964_10.25	108870	109570	102110	112490	111170	110950	112560	108790	114270	103850	119120	107690
253.1193_4.08	82375	72404	77297	87569	110490	63983	23305	19548	30263	19579	33403	37119
253.1644_5.21	26374	27305	26773	27215	26790	27785	27953	27911	28444	29048	27673	29335
253.1811_11.57	13824	15510	14946	15310	14270	13658	14202	14533	14216	14818	14913	15218
253.9120_1.22	2885	3019	2977	2373	2907	2871	2728	3007	2692	3421	3033	3071
254.1234_4.09	7928	6854	6958	8741	9865	6019	1912	1573	2210	1629	2980	3353
254.1283_9.60	27732	30902	33990	30230	32772	32003	33538	34847	31371	32140	33924	40182
254.2112_10.02	27981	24881	17596	16229	31614	15100	18444	20528	12492	23218	17943	20410
255.0999_1.38	195470	259540	300040	278160	301340	221830	141340	137320	225520	37641	98881	63287
255.1245_4.25	5105	5128	5027	5073	5304	5456	5363	5343	4886	5109	4720	5665
255.1252_8.49	7679	13090	16791	23452	16486	13413	11146	8467	22448	6554	9946	10478
255.1454_1.68	7028	7057	6508	5972	7024	6470	2797	2261	4086	2025	2395	3415
255.2085_8.34	20138	20490	19423	20018	19330	21019	20197	19221	19867	19852	20811	21019
255.2422_12.03	24492	25885	23826	25922	20936	18523	22811	28076	23363	22612	21741	24952
255.9407_1.12	24854	25887	25018	48521	21666	31945	25685	23343	39615	23676	24741	17893
255.9795_1.30	7882	7369	8087	5364	7405	11720	18419	10946	20041	11952	12092	7703
256.1735_4.75	8530	8305	7224	8584	7704	8115	7517	17319	7984	9013	8544	8347
256.2272_10.53	41424	41804	40914	43999	44137	42211	42823	41315	42471	39857	44606	42971
256.9609_2.02	558820	576870	610610	467440	617300	583140	549120	550320	583770	508940	587130	585320
257.1470_1.21	14504	15483	16276	15017	18202	14680	15930	15831	14502	17478	16740	15553
257.1491_4.56	60012	62634	59120	63800	66528	69190	62491	61891	62609	61016	61824	64801
257.1495_5.73	11860	13357	11440	13389	12516	15370	12882	12730	12128	11811	11971	13272
257.2225_8.12	51121	53659	39669	47491	43799	51697	44208	39934	37466	48593	45883	43423
257.9909_1.30	24122	19939	20412	7850	21552	16194	26306	30818	16217	29445	28539	32646
258.1112_1.37	452850	513620	509420	625720	491990	743520	426320	268920	653910	241780	288710	290590
258.1338_5.06	23645	23681	24209	24828	25166	25091	24108	23873	23764	24698	23517	25193
258.1820_4.47	225540	237850	229070	232130	240960	241050	236590	234800	230820	234930	237060	246780
258.2429_9.08	72757	71055	76997	78548	72009	66355	71116	70815	73256	75317	77503	68536
258.2815_9.18	91894	72569	77994	107670	86217	83725	75068	77856	98086	77403	105350	85605
258.8998_1.28	153930	173330	170930	461670	174920	374830	179000	158820	414180	119600	131800	85939
259.0637_1.21	1943	2350	2121	2776	2137	2475	1355	927	2284	949	953	911
259.1135_1.38	37594	42757	41562	46953	41923	62623	35459	21492	53658	19729	21881	23736
259.1224_11.95	49784	37973	26120	28064	26671	42681	30472	74261	34074	26824	14759	43803
259.1653_9.87	15939	17777	16185	18473	17382	16852	16822	17301	16479	17582	18325	16754
259.1654_3.90	55272	57504	54275	55653	56951	59045	57737	59080	57141	56708	57820	60147
259.1655_5.88	9778	10225	9137	10486	9440	10758	10468	10046	9747	9617	10186	9970
259.1656_4.54	241250	255550	242090	252960	250870	254600	254370	253800	252220	253840	255230	257000
259.1663_5.11	1000900	1040100	993190	1074600	1078800	1127500	1049600	1055800	1059900	1061300	1073100	1094800
259.1704_4.65	74087	93008	80863	94130	79749	102250	80018	90705	83101	84728	98449	81651
260.1289_11.95	22815	14558	12210	11226	10451	15712	13844	29731	13870	11951	7507	17955
260.1312_9.45	24128	17978	25882	15528	20556	17487	28241	29170	13812	27077	27632	33380
260.1494_5.68	704970	739420	659940	711250	734970	768660	715930	741960	724980	721400	715490	792960
260.1605_4.53	17918	17678	17822	33723	35039	17871	12315	11900	13465	12299	16155	14108
260.1613_3.55	16027	19509	17951	30036	20941	17167	6323	5066	10111	5490	7141	7956
260.1678_5.12	123940	128500	120700	129580	131720	137200	127880	129400	128910	127590	128460	134750
261.0869_1.32	2319700	1940600	2016500	1629100	1713900	2308300	1040200	962480	1509100	709580	788180	744050
261.1308_4.77	9532	7886	8308	7359	7937	7137	7429	17951	7687	8890	6973	8536
261.1376_12.31	23798	12888	19717	8626	14574	11743	18071	23404	10877	16980	15770	26756
261.1377_9.44	33322	25731	37709	21637	28777	27692	36834	39970	19768	39336	38790	48561
261.1381_11.18	18777	16480	22273	13759	17417	17451	22091	24161	13551	24904	25217	34287
261.1397_10.72	21444	17538	22477	14459	18872	18156	22445	26553	14187	25162	25644	31359
261.1511_5.68	89963	92370	84718	90596	92839	101880	89386	91653	90485	89108	86998	97344
261.1606_9.62	7296	5805	6769	8255	6415	7171	9548	10840	7051	11229	5733	10161
261.1717_5.12	12879	13833	12547	13994	13363	13856	12942	13033	13230	12956	12920	13729
261.1807_10.43	14602	14740	15667	14822	15758	14610	15062	15043	14746	14271	16254	15134
262.0904_1.32	254650	204200	215160	162410	182310	238980	110980	109290	157350	72455	84007	80144
262.1908_9.40	132270	77562	10056	14831	30104	31781	33005	15168	8723	13436	15189	10084
263.0843_1.32	175400	151960	162210	142330	141820	172230	80659	74659	120990	59339	69475	63965
263.1355_4.62	30200	27910	30982	26655	28454	24763	26242	28604	26514	28313	25091	29657
264.1082_1.64	10140	13220	12587	25466	10808	13955	7877	5487	16824	5255	6057	6406
264.1516_5.93	3102	3609	4187	3654	4171	4108	4748	5178	4576	4974	5336	5294
265.1517_7.69	52205	51721	50642	49849	48656	45452	48859	51539	52627	59270	53430	56086
265.1522_4.45	48449	44996	50449	44356	44452	41802	41296	48215	45389	48135	43416	49345
265.1522_5.26	52503	48926	55031	53171	58441	39653	40534	46703	41734	47159	44689	45329
266.1373_5.92	32656	32362	32569	32390	32510	31346	32238	34555	32405	33113	32439	35055
266.1725_8.53	136710	117080	85258	77136	80585	273520	90025	85159	114570	92173	74726	84432
267.1227_9.78	583360	520100	452950	497700	461620	482780	547140	552680	480730	496420	418430	485450
267.1345_4.18	26825	24378	26872	28818	33094	21492	7891	7019	11825	6939	12610	11593
267.1734_11.93	104770	120040	101370	122040	101840	88885	101270	127850	107780	98885	97416	119490
267.1765_8.53	19081	15935	12572	11215	11552	36044	13657	12667	15683	12951	11265	11644
267.1807_5.70	35106	35458	35843	36518	37196	36694	36219	35270	37479	34528	37031	37094
268.1028_3.70	18353	16885	14129	39843	62948	17425	27115	28338	31921	44558	24424	28301
268.1174_1.22	2792	3241	3165	2525	2973	2509	2983	2680	2537	3239	3210	2891
268.1772_11.93	10961	13300	10806	13172	11077	9728	10579	13867	11875	10474	10280	12984
268.2119_5.46	14123	15578	14703	15098	15721	15389	14741	15022	15011	15406	15560	15974
268.2628_9.32	11710	11756	11792	12047	13104	12073	11225	10950	11434	11082	12722	11398
269.0896_3.79	25295	24146	24975	173480	316030	56233	45076	32751	72653	91465	59847	50989
269.1126_4.01	17138	16133	16061	29579	36301	16513	9062	8224	10671	11983	11764	14281
269.1128_5.51	72465	68193	80620	217450	133240	59304	130910	54053	77727	87643	71974	67375
269.1664_10.82	46752	48478	47465	47874	49164	45235	47008	47229	48557	47128	49441	47932
269.1834_1.49	9932	14054	13202	12208	13643	11878	14142	12125	12939	15185	16196	12337
269.2016_9.03	12164	11941	11223	10958	15964	12077	14202	14243	11382	24358	16021	17645
270.0921_3.78	3588	3184	3056	21978	39447	6908	5668	4246	9232	11417	7860	6226
270.1176_5.51	7581	6408	7450	23543	14379	5744	14740	5687	6726	9215	7134	6710
270.3159_11.37	103110	99391	81055	114570	120330	103560	11744	16128	14893	22627	13576	18624
271.1223_9.72	15042	18174	23624	16892	27384	18914	25260	22598	16937	25983	32135	30672
271.1664_6.00	184090	191570	173870	189920	191140	202900	195390	191590	186360	183540	194670	194580
271.2622_2.24	99551	122550	84332	129190	97224	112170	128020	94543	129500	104150	134140	78731
271.2622_12.42	205530	327490	207570	294680	208020	283540	265090	273680	244980	294860	270130	286640
271.2640_1.48	137070	172660	127480	173170	140800	156200	183600	140880	191660	143260	188530	113150
271.9771_5.81	10136	12319	11632	12407	11948	11140	12981	13776	12272	15379	12931	13202
272.1681_5.99	18818	18585	16948	17735	19117	19470	19897	18688	18258	17776	19580	18662
272.1959_5.10	24558	25112	23646	27146	26515	25710	25810	26021	26125	25669	25941	27527
272.1961_4.45	33527	36590	34822	35663	35245	36047	34568	35066	35540	34680	34793	35000
272.2337_4.84	1204700	1268400	1185200	1302400	1250200	1308600	1279200	1264600	1301400	1261100	1268100	1252900
272.2359_5.88	25556	25924	24967	25512	24738	25705	26162	26339	25936	25195	26808	26138
272.2587_8.99	92016	100450	82496	102010	112410	109620	77618	80155	77722	98957	87374	85859
272.2682_12.43	21678	35147	21574	30037	20199	27139	26258	27806	26028	31111	25267	29880
272.2686_1.50	13206	17796	13231	17874	13258	16485	18998	14415	19820	14171	20083	10766
272.2944_9.64	13556	15035	15017	16768	18130	18134	14015	15127	14087	16064	16535	18347
272.9473_1.20	4681	3513	3689	3890	2897	4880	4268	4868	5937	2908	3451	4060
272.9570_2.30	16671	20502	18981	15471	18060	16729	18287	20654	15324	22818	22539	20982
272.9849_5.83	6385	7522	7321	7739	7331	7134	7315	8553	7514	9632	8018	7871
273.1458_6.51	54828	56022	54828	56514	57220	58273	56030	56224	54582	55548	58069	59182
273.2372_4.93	201480	210930	199550	222730	207430	218600	213090	212120	214990	213460	212970	212280
273.2534_9.34	97550	86862	98209	88500	98647	87343	88455	90845	84457	87124	91686	95967
273.6554_1.63	8686	9217	9439	6060	8288	6804	1054	818	1527	1337	1637	2243
274.0805_3.83	17641	18232	17407	14769	12075	17876	18597	18303	17900	17318	16770	17742
274.0928_1.51	22707	27438	29066	50873	26863	42738	21158	18007	43969	13832	16898	12884
274.1343_8.37	29901	33461	35677	28587	37368	32188	41659	37419	29598	51493	50799	58214
274.2120_4.74	22794	24024	23175	24421	24201	25494	24940	25210	23913	25172	25063	25153
274.2753_8.82	2241400	2071600	1692500	1144300	2380300	1870200	1771300	2440900	1271600	3392700	1983800	2845600
275.1089_11.94	9823	11123	9078	10228	9487	7473	8733	12596	10107	8871	8536	10396
275.1608_5.72	254680	260120	243420	264960	255550	276400	256530	266520	253260	259580	250440	270090
275.2780_8.82	405370	372770	302280	205490	427590	343930	315710	441640	229450	620700	356530	518810
276.1206_1.57	5265	5128	5702	11781	9565	6552	1826	1292	2833	2406	3177	3141
276.1627_5.73	30270	30081	28178	30693	30212	32377	31333	31562	28686	31029	29794	31037
276.2801_8.82	39711	37154	31392	20263	42909	34280	31858	44179	23917	63457	35760	51859
277.0633_1.32	289670	255650	269230	391350	245360	479240	139460	115750	356720	66802	110730	55868
277.1033_1.84	14265	13018	14194	16630	11055	18598	13787	9574	31596	8173	9256	8038
277.1072_4.26	7608	8123	7949	7779	6890	8176	7518	8476	7389	8552	7342	8560
277.1099_2.36	34035	31320	33341	32565	30714	31664	32352	34894	33747	32829	32336	33294
277.1798_8.85	197930	143580	10526	20012	44894	60551	53196	20378	12269	14014	18748	10699
277.1808_11.89	12886	15609	15052	19117	16425	13813	10947	15748	16080	13860	14412	19072
278.0663_1.32	16641	17331	19583	31201	18764	33681	8357	3538	26583	4182	8185	1610
278.1875_7.26	121840	84303	6505	10489	28754	28683	36429	14574	6171	12690	15724	8646
278.2490_11.08	303550	156200	34276	33838	58706	53262	40398	37887	35829	32329	33967	32739
279.0472_1.34	17773	17317	17125	23471	16643	19466	20634	16136	34228	44767	48370	26660
279.0570_1.32	22678	23018	24703	38839	21811	40221	10934	4934	32255	5503	9894	1424
279.0943_9.42	341980	330670	344180	337730	353410	330860	345570	328340	337470	332600	346600	350750
279.1361_5.74	9387	7953	8680	8716	8523	7370	7398	8973	8236	9779	7950	8199
279.1582_1.72	666050	787970	584780	805170	713370	767300	857680	629870	873770	650910	899990	575980
279.1602_13.64	1309100	2487800	1246900	2521500	1327900	2381600	2135500	2064300	1786700	2024000	2214500	1803000
279.1604_2.42	481470	574590	413030	604090	520160	573310	639160	468320	651210	472290	665220	421240
279.1605_5.86	213780	286750	185440	306630	242910	274590	304800	232630	301400	246700	321510	214020
279.1607_9.87	559430	839040	531570	849780	621450	809810	824330	708910	763910	720360	895820	685090
279.1607_12.48	535240	803490	473770	836150	529910	794810	789860	728290	694980	718960	823100	605570
279.1644_6.01	63273	69582	52410	93117	98763	64381	58646	38811	59207	38966	73125	46697
280.0986_9.42	59901	59222	62476	60921	63101	60650	62272	59202	59738	58605	62599	62901
280.1292_3.97	32646	30848	28990	37818	41617	30777	15214	14211	22120	13120	17695	17141
280.1626_9.89	69977	109360	71894	114010	76750	107310	108280	92446	100440	95218	115380	86589
280.1628_1.68	98495	116350	88266	121060	107420	115920	130970	96094	132310	98604	135890	85499
280.1650_12.48	76037	116160	69184	121780	75549	108130	111210	105080	99375	102570	112480	86152
280.2638_11.21	264840	159280	20006	21019	30961	32051	30493	21662	18265	19765	25952	20881
280.2639_11.69	1412500	767970	41111	43539	111500	96850	78078	64577	39073	43579	46131	33494
281.0508_12.57	130300	133350	132960	115160	137110	133490	111040	122590	121450	120920	105370	146770
281.1032_9.78	191840	189940	173860	190220	176820	176250	197140	199060	172210	185830	164730	184790
281.1405_10.48	31922	27672	28154	27641	29805	31386	26405	25998	26404	22220	21376	23899
281.1474_5.12	66626	66711	68425	66827	65588	63397	63934	70243	66149	63756	64095	68173
281.2213_8.04	6649	7658	7166	7501	7228	7684	7571	7026	7156	6486	7929	6642
282.1175_1.70	15898	19532	20781	44515	20758	23935	18789	17747	33881	8795	10791	11214
282.1315_5.68	67236	70774	63751	65848	68877	71043	65663	72524	64147	68529	65226	75203
283.0706_1.31	787170	555690	631340	367450	517600	677320	295250	389460	425040	202170	260500	282280
283.1202_9.25	93122	81124	71743	70511	77666	85312	103880	87071	84502	90898	77654	80918
283.1767_5.03	69744	51086	50358	52776	54469	52440	51086	59545	52028	59858	50824	58156
283.2365_8.88	34897	36999	35611	36801	36538	36255	35400	35028	35469	34118	37823	34603
283.6055_8.69	65204	65243	48533	63242	66065	72889	119	100	34	132	107	69
283.6058_7.81	62650	63019	46521	61563	66360	72247	91	80	25	79	84	144
283.7192_6.28	14601	13233	14786	13462	14739	12775	13840	13121	14995	12849	14346	13477
284.0746_1.31	80542	60656	62821	34125	53006	66648	27758	36028	40334	20064	24126	24116
284.1003_3.78	3339	3037	3386	13172	23027	7373	9004	7183	14350	17786	8652	11203
284.1058_7.81	18429	18594	13393	16889	19793	20673	540	446	498	591	551	526
284.1079_8.70	20811	21714	16461	20418	22091	23936	421	595	541	368	604	434
284.2078_4.75	94347	84573	79855	82721	83586	85361	85751	185280	86892	96219	84837	92829
284.6039_7.81	18194	17820	13029	17260	18903	20046	41	43	12	30	30	0
284.6051_8.70	23590	23588	18231	23966	24568	27139	14	7	18	7	0	0
284.9608_8.93	7667	8302	8165	7948	7359	8662	7548	8016	6952	8326	7713	7601
285.0667_1.31	40115	30761	35967	17121	28074	33542	15425	18702	22422	10516	12343	11246
285.0831_4.00	6514	6645	6510	12781	8607	9880	13124	8930	18920	8679	8534	5214
285.1070_4.58	3678	3970	4906	18018	11347	3182	9022	2952	3645	6324	5515	4568
285.1338_6.28	46654	74810	60813	50625	72489	55862	81766	41899	47166	79372	73182	65001
285.2118_4.75	12270	10903	10099	10654	11156	11081	11045	23340	11433	11824	11012	11931
285.2544_9.25	121670	120020	122780	124960	132920	120550	120290	115540	125030	121730	131510	126520
285.2767_12.39	15362	18647	12692	16526	29176	19831	17538	17420	14326	16538	19584	26487
286.0546_3.35	100430	99508	96655	155780	48651	127560	69711	65072	134770	35378	40237	33016
286.0667_5.82	27057	27153	31885	25248	31294	25416	30411	29810	28435	33982	32008	33860
286.1771_5.05	80583	84355	79753	87047	86906	87585	83266	84081	81754	87363	82816	90008
286.2126_4.63	142880	151570	139700	150570	152250	156020	152410	150390	152700	154750	155550	151550
286.2749_9.31	539020	546500	558750	583300	633800	620100	544240	525160	562290	549020	612230	614380
287.1600_5.76	99819	104490	94881	102590	100040	113090	101670	101350	100090	97840	97478	103590
287.1793_5.04	9397	10092	9125	9983	10719	10780	9627	9463	10074	9998	9635	10090
287.2777_9.31	83238	85604	86031	89819	99210	97192	85102	83716	87191	86897	96101	95345
288.1645_5.76	12713	13395	12559	13038	12981	14333	13118	12845	12392	12383	12704	12897
288.2291_4.41	277470	292230	271040	291770	292330	298690	297710	293050	292000	293890	300750	300840
288.2294_7.69	23790	27151	23255	25576	25935	26994	26015	25769	25121	24200	27813	27229
288.2511_10.64	17294	17383	16394	18063	19736	31156	22480	24297	45418	40869	23135	26714
288.2893_9.05	6924500	7033000	7086200	7459800	8110700	8212600	6686800	6964300	7036400	7080700	7548900	7872500
288.9229_1.20	13678	11307	12522	9081	12550	10183	13650	13436	11886	13088	14136	15854
289.1205_8.86	13624	13780	10337	26315	4918	13630	15453	19276	10858	97202	15075	10196
289.2309_4.39	18790	21382	19427	20310	20493	20506	21373	20175	20414	21200	21216	21625
289.2480_8.53	75278	68270	45190	47887	51969	170370	57302	48583	62268	52575	49880	53185
289.2932_9.06	1327500	1342800	1365000	1422300	1551100	1570000	1285500	1328700	1350800	1352500	1452400	1511800
290.2512_8.54	11708	10773	7011	6946	8187	25117	7870	7193	9578	7770	7396	7569
290.2704_8.89	181900	201110	84743	88055	190520	156630	89230	81839	51988	166690	67238	88654
290.2965_9.05	137410	141140	136830	141570	161650	160200	128140	132540	132820	141370	146350	153820
291.0720_3.79	4046	3312	4008	24837	40388	7863	6079	4712	9735	13793	8419	7677
291.0962_5.51	24873	24618	30766	71152	42790	17952	43129	18749	25897	32479	24314	24428
291.1111_9.41	6159	8788	10620	7667	11185	8565	11657	11675	8750	15120	18168	16084
291.1927_6.41	15635	17382	15423	17809	16810	18619	17120	17470	16489	17322	18449	18731
291.2731_8.89	25008	28889	11661	13237	26244	22549	12697	12019	7276	24287	9109	12639
291.6399_3.75	15847	15780	18069	26153	22350	17279	592	860	359	382	2085	1728
291.9048_1.50	36492	33409	32974	22013	30825	32477	37663	46432	35637	35744	35174	45255
292.2236_5.02	12578	14021	13132	14335	13903	14694	13810	14028	13785	13895	13482	14224
293.0241_1.32	21990	44482	42079	59947	52791	29413	21163	5942	28357	23926	31514	4319
293.1128_4.18	4713	4229	5158	7471	7457	4189	1675	1361	1970	1378	2279	2082
293.1475_6.00	37747	34342	37250	34169	34338	33303	33874	36605	35885	35880	35809	36524
294.1447_4.13	32382	30041	30274	31952	44356	22748	6768	5262	7674	5374	10896	12142
294.1807_8.85	105560	79141	5888	11114	24564	34275	29570	10919	6558	6889	10624	5385
294.2052_12.17	45903	51013	50460	62034	59946	47803	42023	50851	49575	51651	54316	56755
294.9402_1.29	356820	313300	303940	181910	276590	278800	330110	404730	263300	325720	306440	431970
295.0594_3.80	23933	22383	25391	18327	14494	21879	22326	24773	20787	22973	20168	23081
295.1260_6.51	13952	13677	14282	15479	14480	14945	19274	18287	25478	29354	23069	18202
295.1295_4.38	31587	31217	32882	32576	32075	30940	12189	9876	19825	10078	17815	15499
295.1904_10.61	42268	37081	40975	37134	39832	35693	39321	39268	40783	36393	39907	38430
295.2103_12.17	5784	6284	6163	7783	7465	5831	5423	6285	6380	6686	7023	7025
295.9758_2.36	20892	18071	20196	21057	22737	19557	20258	20675	21004	21261	22042	20804
297.0827_11.36	16078	15726	16663	16343	16545	14792	14879	16215	15060	15341	15707	16275
297.0828_12.47	95244	98348	99527	81879	103620	105710	84365	87063	88901	89647	79771	108740
297.1413_5.72	31787	29887	31257	31223	29290	29502	29057	32731	29529	32585	28611	32244
297.1922_5.46	8245	8421	7837	7998	7824	8557	8219	7890	8442	8458	8058	8300
298.0972_1.32	6045	13694	12015	24191	12701	12412	12156	4022	19742	9866	14596	2508
298.1558_1.32	252790	98954	115420	1508900	218790	92026	249370	227580	146760	628820	217540	482500
298.2207_5.21	43939	46864	44140	46487	46473	46136	45629	44666	46517	45859	47688	47173
299.0449_1.31	249220	194140	214350	220030	185310	367800	91806	109550	252910	45681	83548	48604
299.0933_2.36	24764	26359	24794	23556	24089	25071	25728	28480	20512	28667	27307	28123
299.1279_8.01	18057	18578	20678	28833	27131	26650	21143	20917	20750	33827	27837	26205
299.1281_7.51	26117	28175	29170	47907	43368	41431	28375	30025	29806	45878	32220	33464
299.2204_5.87	43017	38659	45837	46463	54602	50874	38035	36585	45472	39615	51473	50329
299.2960_12.39	4736	7139	4330	5927	4335	6213	5708	5643	5728	5237	5832	6316
299.7118_6.21	45446	44631	48920	48550	56408	52734	43428	42563	48436	45981	52287	52818
300.0478_1.31	23952	18367	20212	21864	18113	35652	8297	9604	24101	3710	8166	3685
300.0837_3.74	7558	8013	7921	8315	4355	7679	10409	10044	9537	10223	8867	9552
300.1692_8.70	139520	62343	4386	6451	14334	25027	27522	11360	4576	7042	7040	4838
300.2038_5.03	62762	47072	45917	54468	51620	49571	47350	54615	52250	54643	48610	52344
300.2063_6.57	31963	31444	32351	32895	33458	34768	31305	31448	31547	32883	33268	34094
300.2898_9.71	189520	167550	120910	164030	173280	166820	50901	61598	75249	70779	36102	43377
301.0425_1.31	30189	24673	25696	26501	23725	43965	11281	11689	29488	5213	11045	5039
301.0763_9.42	8171	8639	9436	8139	7396	7522	8182	8330	8426	8458	8790	8239
301.1402_1.23	503300	552850	435280	456880	509520	491730	637800	478160	581600	447400	661710	456150
301.1406_9.72	493170	686670	469120	681400	484440	595670	676800	610390	647610	598050	703150	550850
301.1425_1.68	22165	22548	19076	19936	20695	20743	24480	21769	23543	18881	24230	19604
301.1425_5.82	78398	98863	75895	97035	83844	85064	107600	89157	105550	93157	112590	80140
301.2478_7.28	24323	25009	24895	25090	25472	24072	27581	24134	26730	24392	26847	25101
302.1441_1.24	82989	92934	75696	78131	86945	84353	105990	79441	100060	74084	114530	75823
302.2688_11.10	413330	413160	413770	427220	436700	397400	409880	405830	417450	404430	426530	428430
302.2689_9.25	135720	139540	145000	146010	140580	137960	132960	139250	140360	143520	149670	136820
302.3062_9.90	147270	132430	102330	147820	137840	162370	38365	48704	45880	34787	19093	22867
302.3065_9.49	10992	10079	8741	9096	11325	11161	7113	9408	7472	9717	7726	8160
303.2387_4.45	17972	20012	18019	19161	19937	20023	20862	19471	18908	19398	19689	20287
303.2721_11.11	59063	58490	59030	61728	64074	55320	58083	59851	60237	56750	61236	61247
303.3096_9.90	18648	16995	12380	18890	18204	20537	4008	6133	5993	4206	2290	3129
304.0677_3.35	304120	298420	297490	478160	152510	397090	209250	196570	414060	103590	125960	103130
304.2233_5.13	94724	103390	91921	106040	106250	115580	107260	106560	103560	106080	105960	109970
304.2235_4.65	53447	57872	53318	55600	58112	59575	58167	55995	57463	56030	58339	56716
304.2847_9.22	202500	206530	212770	218740	232150	225630	202720	203670	211400	214860	226440	225620
304.8963_1.22	25378	23624	22923	18939	23682	21690	23278	25744	21820	25112	24084	26178
305.0947_5.82	15823	16609	19276	15515	18349	16338	18796	18779	17034	20354	18512	20253
305.0993_3.44	142450	141180	138140	269250	78767	204300	46791	42622	70486	34705	39853	32721
305.1557_5.03	7016	4602	5500	4851	5154	4554	4648	6190	5441	6614	4705	5464
305.1951_10.47	27932	23115	20961	23973	19125	20005	16639	14123	18899	16830	20685	20254
305.2255_5.12	12919	13942	12408	15090	14458	15574	14656	14590	14638	14307	14434	15250
305.2866_9.12	8111	7327	7775	8341	8935	8701	8045	7895	8271	7799	8369	8870
306.1484_8.26	19139	14996	11394	15554	4674	15257	9578	7211	5102	14776	8872	6936
306.2628_7.24	25138	28447	22932	17198	33731	33207	20830	31893	19372	40332	22940	35585
307.0847_3.13	563270	539520	558700	1651700	340010	1128000	1074600	956660	2322000	542200	625700	391430
307.1165_6.28	47017	70384	63465	45505	66192	49994	73808	41554	43086	78709	63523	63717
307.5849_3.10	163430	153230	163360	486040	94060	323210	311710	281200	716520	155220	179230	110980
308.0858_3.12	94880	89238	94107	286560	55143	189030	182400	165970	421920	89925	102920	65733
308.0907_1.52	74827	76942	78029	189930	59956	127540	51476	42508	97135	26888	30973	26074
308.0909_2.29	370270	337120	333030	104880	229530	677200	322630	189610	583950	5189	234710	141940
308.5844_3.11	18840	17184	20163	60595	10728	37435	37921	33964	89894	18311	21724	12576
309.0964_2.29	47784	47356	46093	14234	29872	94650	44115	23473	79563	761	32319	19231
309.1266_6.79	19523	20203	20934	25000	13485	14610	1538	1299	1696	1207	1042	1062
309.1408_5.75	14429	13565	13848	13820	12783	14539	13630	14671	13431	13662	12630	13947
309.2055_1.22	4416	4863	4306	4183	5664	5060	4780	4969	4876	4972	5310	6276
310.0861_2.29	20948	20170	21798	5718	12098	40313	18562	11774	35211	394	14220	8288
310.1134_1.51	52121	60151	63960	112420	61518	99759	48025	37406	95572	28510	35634	27678
310.9134_1.29	132720	132700	130760	175810	128400	191350	140740	144960	194520	113220	116390	105660
311.1248_4.18	8231	7811	9310	13787	15284	8837	2780	2358	3628	2408	4554	4104
311.2069_5.90	16282	15666	15623	16077	15791	15803	15658	15755	15708	15175	16154	16694
311.6110_6.07	20373	20094	17980	35995	22197	22880	15	25	0	0	19	5
312.2399_5.69	13958	13309	13790	13896	14827	14783	14338	13635	15151	13380	15006	14367
312.2672_5.09	6813	6900	6592	7145	6889	7185	6993	6641	7048	7408	7264	6950
313.1564_6.21	15212	14322	14144	20427	26595	10144	4146	3347	5060	3720	6608	7521
313.2124_7.64	20674	22821	20893	22170	21131	23304	22045	21340	21649	21574	23775	22885
313.2190_6.26	4484	4397	4291	4704	5240	4560	4067	3873	4500	3895	4733	4462
313.2475_8.04	275090	272450	272750	275290	287560	269850	277230	258680	280200	258070	288940	274130
313.2491_5.51	10282	11203	10402	11216	11066	10738	11721	10433	10654	10638	10930	10827
313.2740_11.35	15893	19739	17825	20825	25502	17055	12867	11727	13418	14208	10970	11627
314.0930_3.62	6262	7924	9097	15283	7659	12453	11225	11916	17579	5871	7909	6507
314.1453_3.79	2600	2542	2669	15213	22987	5580	4569	3223	7205	8242	5660	4689
314.2183_5.46	9952	9233	9723	9409	10123	10164	9893	9652	9574	10092	9707	10367
314.2539_8.04	49665	47845	48467	48736	51447	47933	50205	45446	49782	47153	52190	48934
314.2809_6.20	48293	50013	47258	50600	48809	49404	49795	48556	49235	47411	50827	49032
315.0185_1.31	12748	10628	10335	20275	10246	33283	6165	5840	27019	1984	5354	1879
315.2286_7.30	21065	21090	20795	21753	21633	22378	22457	20506	22056	19596	22738	20254
315.2287_8.57	59848	61047	60847	63851	65466	65897	61404	59646	62951	59429	64213	66716
315.2810_6.19	5960	6866	6334	6860	6484	6626	7061	6204	6528	6165	6835	6319
316.2231_5.99	34284	37082	30437	36497	36456	40093	38056	36346	36066	34317	39380	36646
316.2848_9.29	8701	8320	8837	8973	10077	9404	7942	8068	8411	8991	8963	9918
316.3209_9.62	33925	35169	30474	36593	49012	47608	24564	33789	26704	32601	29734	34965
317.0359_5.83	5769	7435	6681	7430	6889	6391	7900	8190	7582	8817	7795	7840
317.1143_1.27	70008	82681	65071	123710	80771	107610	97064	67740	139890	59068	93014	48796
317.2442_7.78	199710	196410	201520	200270	211990	200540	199800	191040	210120	191890	210970	200800
317.2781_8.77	15715	15270	15619	15003	18329	15651	16015	15039	14771	15961	17859	17329
318.1341_3.80	13948	16146	13838	11730	8296	15411	16622	15755	14614	14159	14410	14682
318.2036_6.51	45632	52969	45522	52065	52468	55609	51339	50394	49875	51130	53352	53767
318.2475_7.77	33358	33078	32737	33672	34566	33179	33796	31531	35259	32199	36715	32374
318.2996_8.86	212800	191790	164310	136590	194870	178060	162310	189940	108130	241730	204560	265000
319.3039_8.86	29942	27776	24232	19502	26650	25253	22902	25122	14571	33456	29709	37676
320.2192_5.73	39078	43816	35590	45838	41770	49699	43806	44414	42397	42745	40606	46219
321.2181_11.21	51707	67019	52419	59564	81051	58230	46698	45185	53081	60552	39106	47810
322.0777_3.35	2078100	1993800	2012200	3247800	1048800	2687300	1466500	1301300	2792100	682320	842180	670960
322.2206_10.47	62718	49915	43007	54101	41582	41949	35599	29996	41114	36217	45034	44770
323.0803_3.35	287510	277450	276620	452750	143490	373510	201400	182360	391400	96356	118610	96112
323.1893_9.46	27181	33293	26002	38654	44127	38125	20770	20322	23919	21539	17364	19127
323.2125_11.97	90291	105980	84853	105020	87255	67809	83522	113500	88180	83869	83817	97494
324.0599_1.59	82976	83605	85902	191350	130690	180140	130310	113990	166880	69325	81457	69018
324.2148_11.98	16929	20275	15114	20338	16189	12637	16296	22508	16810	15524	16015	18710
324.2170_5.44	797990	1082200	713140	1136700	915610	1094400	1191600	915080	1187700	919680	1232300	809820
324.2171_3.78	359350	471280	306040	475880	391810	456890	516080	376320	520900	381970	523280	319710
324.2171_5.86	132850	185440	115280	199830	154240	179550	199600	152260	194910	162110	212530	139590
324.2172_1.64	334850	419250	288430	424200	371260	394910	455850	328210	461720	351500	487040	294910
324.2175_2.72	422530	555640	362520	529950	487460	546610	609360	431380	631880	420400	647450	381980
324.2522_11.10	42575	41119	40152	40695	37084	32295	39517	43090	40637	38463	38134	40154
325.0442_1.82	67624	53366	59811	122670	159140	109030	92825	81742	80898	72562	78548	78116
325.0630_1.59	6113	6917	7299	16083	11882	14357	11574	9882	13261	6046	7340	5972
325.1136_1.47	59834	67061	64909	90011	56574	70693	3690	2950	4076	2910	3104	2765
325.1594_1.19	14128	16922	17004	36116	14608	21897	8751	5929	13941	5222	5983	3455
325.2152_5.94	168890	225880	154100	231620	193090	225820	239430	197020	234060	195910	250740	186610
325.2199_1.73	50760	63581	44911	64629	56902	60331	70397	50071	69498	53558	73394	45223
326.2102_5.90	16494	17285	15330	17383	17116	17326	17979	17052	17404	16341	17789	17213
327.0089_1.63	135450	138320	116200	139830	145420	134360	154470	115970	159110	114580	164660	113690
327.0093_12.43	125370	186450	110100	202020	127580	179200	188550	163960	170070	160680	201260	137940
327.0097_10.25	1460500	1640100	1358100	1690700	1518900	1590300	1672300	1495800	1651600	1471000	1764500	1470800
327.0511_1.22	39078	40368	39247	49805	43899	44754	28015	17842	37288	18810	20174	19842
327.2006_5.26	29468	19821	19686	20373	22075	19739	21367	22932	20809	24311	20291	22958
327.2295_7.19	21789	21478	21309	21907	23128	22033	23148	20205	22672	20789	23410	22295
327.2625_5.48	7625	8060	7249	7789	7427	7738	7876	7541	8032	7397	7789	7567
328.0123_10.24	80749	86202	77870	88594	85655	83435	86065	81391	85813	80720	88785	80449
328.2318_5.03	91894	69494	65729	70381	74997	69165	66812	80824	73362	80468	69869	76621
328.2324_5.89	19349	19959	19382	20835	19566	19905	20739	20711	19993	19576	20482	19782
328.2605_7.00	60138	60649	56299	60587	60629	58031	60887	57132	61704	57224	60927	59056
329.0055_1.61	136070	141690	118600	144220	146540	134900	158760	120450	160920	118200	166490	114440
329.0057_12.43	126080	186980	107560	201220	129900	176970	189450	165690	169380	160670	201040	136420
329.0061_5.87	73543	86832	59499	91293	80099	83230	92569	71540	92665	72286	105030	68250
329.0061_10.25	1432000	1617200	1336300	1667900	1495500	1569900	1662500	1472800	1632200	1454000	1745800	1446200
329.2368_5.03	11416	8654	7814	8682	8640	8188	7968	9595	8581	9729	7944	9630
329.2442_5.94	40568	41347	38421	39798	40028	40524	41761	40900	40388	38367	40806	39403
329.2448_7.64	175650	171130	173040	169510	188130	171420	182900	160770	172640	163770	183910	172730
329.2624_6.99	8567	8802	8267	8471	8168	8188	8099	8221	8730	7872	8864	7958
330.0086_10.25	77658	82187	74171	83234	80295	79880	83130	78663	85080	75339	85521	78259
330.1400_1.55	4580	5395	5038	9725	4820	8719	5472	5153	12630	4176	5756	3909
330.1937_6.28	35654	63909	47287	42799	60872	49617	66937	36772	39747	65279	66867	61556
330.2457_7.64	33080	31754	31115	32677	34323	32701	32458	29588	31765	30078	35068	31403
330.2766_4.68	7584	8137	8045	7895	7721	7864	7847	7432	8120	7094	7750	7473
330.3371_10.22	44880	24986	11158	11568	19127	13427	9282	10609	8094	12230	10122	12077
331.0013_12.42	17377	25982	15884	28411	18923	25515	26777	24411	24031	22515	28209	19088
331.0032_10.25	438610	493980	414900	514660	462420	485430	503040	458210	502990	445900	531930	445060
331.1803_11.28	104510	103630	98914	103970	106060	88818	104170	103970	104060	99256	102180	96462
331.1961_6.28	3050	5929	4329	4052	5855	4298	6601	3257	3461	6025	6279	5237
331.2244_6.35	6204	6659	6065	6540	6365	6291	6707	6751	7018	6299	6507	7564
331.2322_5.04	15538	17015	14984	17744	16812	17882	16541	17429	16790	17769	17384	17158
332.0067_10.25	18884	18971	18322	19742	19183	18721	19944	17669	19489	17916	19459	18263
332.1842_11.28	20970	20525	20556	20436	21277	17918	21679	21965	21857	19834	20763	19293
332.2179_5.76	9501	11145	8115	11156	9777	14202	10901	10575	10495	9279	9865	10957
332.2231_4.60	2519	2420	2607	6967	2904	5383	6303	5325	13184	6531	6968	4493
332.2970_9.07	84370	87131	88378	93222	100910	104770	82929	89594	83142	88257	95823	97657
332.3157_9.19	15340	16835	17990	19046	20489	19722	15318	17823	17089	18960	18624	20482
332.5633_2.17	198280	183450	186220	333320	83640	253320	189280	178520	384830	137570	151910	112360
332.9990_10.23	20821	21239	20884	22279	20561	20917	21657	20350	21589	19741	22662	20875
333.0635_2.17	54963	50036	53311	93006	22807	70407	52574	53075	108250	39711	41816	32696
333.2391_5.73	13708	14073	13791	15064	14520	16584	15045	14296	15077	13840	14617	14840
333.2414_10.67	85407	90067	61171	54684	101900	239620	83848	64717	52389	78717	80309	72793
334.0441_3.10	16814	15682	17409	49967	11058	32809	31429	29421	70541	17212	20516	12787
334.2457_10.67	122580	70370	23307	22484	40052	63110	29392	25268	21652	25093	25865	23644
334.2484_9.11	57873	44686	24897	24575	35529	91653	50257	45306	28565	51882	43194	51153
335.1067_5.74	114720	113240	112560	130960	88074	114260	928	560	812	804	614	601
336.1087_1.23	27815	31872	31146	23653	33354	24916	30905	27929	25021	34606	32670	31175
336.1089_5.74	19613	19015	19263	22280	14899	19648	168	56	105	165	108	145
336.2278_5.09	8583	8294	8131	8477	8614	9324	8412	8247	8116	8801	8633	8786
337.2012_10.28	16622	19629	17775	20641	22241	20509	15441	17067	19653	18674	20952	20071
338.0891_6.64	55370	50188	48076	80801	31444	62525	37167	34647	65411	26186	29329	22866
338.2233_11.60	90716	52860	4493	8449	16679	20492	25561	13858	7143	7261	9949	8364
338.3410_11.74	7288800	7474300	1670400	7652900	4940800	1370900	2550600	15404000	10375000	2815900	3449700	15558000
339.1157_11.95	26006	16902	12498	13437	10579	22963	15054	38512	17784	11846	5954	22358
339.1160_10.82	67797	129650	170820	148720	186410	209120	147160	155600	214940	146450	132660	233530
339.2898_11.77	22962	26046	24364	26251	32779	21608	14265	16865	14915	16332	13222	15481
339.3007_9.34	8664	9128	8511	9065	9518	9414	8827	9355	8390	8887	8852	9532
339.3452_11.75	1711200	1776300	434400	1812500	1182100	342660	629470	3672300	2416900	684650	839510	3652400
340.1189_10.82	10462	18798	25776	23053	28251	31913	23193	23635	33821	21860	19798	36264
340.2226_6.40	21005	22374	20561	20679	21074	20724	22052	20060	21383	20597	20838	21706
340.2587_6.67	88725	91463	92716	90019	90919	87714	89834	90077	88535	90543	94819	93892
340.2591_5.66	4961500	4988200	4587800	5001600	5131300	4909900	4732400	5059400	4989800	5064500	4999700	5209700
340.2593_9.91	102880	106910	105550	107800	103690	105720	105790	108030	103640	107090	106610	109280
340.7627_6.66	12671	12058	13094	12467	14719	13301	13004	11999	12836	11667	14020	13614
341.0449_1.27	47159	56728	54955	43140	59003	42323	52437	43331	42705	61071	66726	46873
341.1258_5.58	19384	18587	20825	37034	18101	26608	10637	10016	15236	9259	8799	8095
341.2427_6.61	319490	316300	313880	316170	327340	309260	330240	307930	326070	304870	328170	322020
341.2635_5.65	1090000	1114500	1044600	1110000	1119900	1105200	1071200	1122100	1097200	1104200	1103100	1141600
342.2459_5.46	35197	37150	34912	35296	35679	36842	36846	35901	36629	36520	36181	37900
342.2486_6.62	60084	61067	59717	61967	62093	60798	63814	60544	62230	59698	64796	62983
342.2641_5.65	144170	151170	145830	148750	147430	149090	143940	153470	149790	150180	146020	151010
342.2751_7.49	8787	8437	8494	9230	8899	9224	8788	8886	8417	9045	10235	8645
342.2754_5.13	104220	109850	105350	114210	111780	110530	108550	107540	113140	108520	111960	107390
343.2218_5.89	59723	62359	55096	61073	60642	63123	65317	59370	61466	55060	62733	58624
343.2241_6.31	37591	41069	38604	40117	40886	40670	41562	38731	41201	38125	40242	41084
343.2244_7.13	52309	52448	50852	53341	53877	52840	53356	50416	53373	49975	53574	52099
343.2793_5.11	19336	19577	19417	20901	19866	20281	20370	19678	21184	19224	20775	19331
343.2877_9.99	47411	41045	60590	51943	8556	2092	49644	69740	61177	67064	45130	2829
343.2950_9.14	54329	47263	50215	52411	46007	35913	53657	65418	73698	67664	50280	44420
344.0596_3.57	181540	177480	175030	275710	85026	245150	122530	120750	247940	59748	66228	57937
344.2278_5.26	106110	73216	71598	78576	80632	76430	79284	83513	78626	85087	76535	78233
344.2514_4.70	4695	5188	4563	5314	4914	5841	5010	4870	5532	4801	4783	4992
344.2539_5.18	4589	5335	4936	5077	4668	4545	4643	4787	5359	4983	5230	5055
345.2014_5.77	29136	29867	26998	31179	30105	35288	30032	29490	28845	29543	29987	31245
345.2381_5.75	32643	35308	31407	34506	33685	36818	36067	32096	34997	30498	34737	32561
345.2381_6.21	147550	152860	143940	151150	154940	151170	151120	148730	151500	146210	154560	156740
346.2425_6.23	24179	25737	25262	25789	25030	26054	25862	24663	25783	24668	25363	27464
347.0948_1.45	20195	22741	23380	32065	18107	24272	9698	6796	15517	6984	6551	7353
347.2181_6.84	47255	42249	44295	42928	43494	43380	44238	43326	43634	41918	46074	44776
348.0693_2.17	495200	460690	442420	863050	888340	798140	511710	489650	443360	407230	456240	511330
348.3103_8.61	12799	10979	8952	12975	13818	13631	545	680	527	519	344	527
348.8582_1.51	30079	26106	25611	13007	24966	26445	36173	45178	30714	34435	33366	45997
348.9879_1.23	33835	31170	27523	26072	31845	26946	34937	27050	34091	26154	38003	29189
348.9902_10.26	56238	54824	53978	52782	48775	45913	55591	55780	57375	51127	54392	48975
349.0537_2.17	110800	108680	99538	123510	67592	69946	30912	28145	58023	33241	19278	31974
349.0803_4.73	28916	31900	47830	173090	76695	38100	27918	18505	41245	13486	73052	24256
349.2333_6.14	105930	108970	106730	108920	114920	111670	113430	106390	111690	106320	114100	109560
350.2376_6.15	16297	17284	16858	17889	17798	17524	17572	16651	17703	16767	18189	17092
350.2454_10.68	28930	29880	19890	18491	30630	75646	28018	20392	17529	25727	25705	22361
350.9864_10.22	54750	53574	51727	52055	47777	45533	54085	54701	55050	50568	51372	46866
350.9867_1.24	31573	31476	28483	25337	31526	27061	34029	26979	33131	25673	38143	28106
351.0584_1.31	207930	161200	178090	96841	150320	172290	72118	75557	99955	50489	65644	56569
351.1778_4.38	26960	20060	18981	20044	5424	29757	13335	16662	17733	8107	6790	7347
351.2279_7.64	10365	9599	10032	8952	9933	8606	9569	9458	9673	9323	9164	8311
352.0627_1.31	19904	14575	15355	4420	10055	17631	5423	7639	8954	4483	4805	5564
352.2242_6.01	5345	5040	4946	5086	5079	5287	5893	4837	5658	4590	6071	5259
352.9861_1.22	4331	3960	3634	3626	4129	3766	4572	3650	4244	3439	5291	3792
353.1315_11.79	31924	33554	35821	41356	42502	49461	33076	57112	42361	31028	24879	50488
353.1956_8.65	17358	16932	17346	16969	17907	18679	17365	17333	17750	17095	17315	18598
353.2239_7.19	17796	17558	17013	17516	19011	17511	17621	17516	17379	17937	18175	19236
354.0775_4.55	4425	9771	12549	21967	10710	26482	10257	5509	35864	1176	11713	5693
354.1361_11.79	5916	6089	6389	7594	7837	8820	5544	10417	7369	5609	4352	8976
355.0630_6.64	19674	20052	19394	24502	15455	16734	8625	7553	12765	9079	10124	12470
355.0710_12.46	48528	48921	43613	44839	49581	51616	45957	46348	44673	44209	38623	60141
355.1854_1.44	13051	17828	18014	24210	13929	18856	4669	2402	9712	3303	3858	2818
355.2116_8.89	105250	105700	107300	107290	113880	113100	105700	108440	109850	108170	112480	117540
355.2141_9.47	32498	34053	35709	35756	33840	36047	34272	32105	34842	35050	37653	35279
355.2221_5.83	25450	24986	23349	25979	26137	26722	26034	24862	25513	23211	24651	25371
356.0754_1.47	16254	18641	26866	61860	31291	48068	30500	19597	62809	25485	39016	16364
356.2164_8.89	19575	20432	20159	20395	21771	21225	20440	20382	20872	20234	19888	21455
356.2558_5.25	205580	206020	199450	206870	207190	210460	209300	207110	208570	205860	211870	213520
356.2563_6.38	11354	13424	11965	14376	11065	16328	10002	14869	11468	16330	11438	16145
356.2641_5.91	9800	11032	11088	11039	10151	10472	12035	11079	11421	10684	11261	11443
357.2386_6.34	562640	570160	549290	564270	601610	565540	601560	539630	593480	527450	604590	572730
357.2869_4.56	11586	12255	11092	11774	11611	12841	12295	12119	12069	11680	12148	11725
358.2328_5.42	33440	36505	32271	37462	36204	40256	35363	35594	36233	32092	35073	37176
358.2437_6.33	130670	137600	132650	134490	141860	136270	142520	128670	140170	127220	142520	136320
358.2706_5.03	78516	83449	74253	86477	80942	87268	78966	78536	80980	84907	81574	81051
358.3074_8.05	29695	30416	29839	30091	32494	30870	30310	27912	31717	28042	32127	29944
358.3689_11.10	111230	52897	14302	12491	34459	16545	13297	17753	7651	17364	12238	16484
359.0649_1.34	77462	40674	39207	12864	27612	57132	42707	47497	42627	26308	24598	41145
359.1569_1.64	27894	29008	28718	51911	24339	40647	3872	3618	7750	1562	1622	2185
359.1840_10.25	102720	113810	122820	124870	120190	114000	95319	113110	119840	120510	124660	122040
359.2176_6.76	36165	37564	35668	75646	39705	37605	38302	34939	39056	42869	37948	36585
359.2181_6.36	27155	30001	28949	30430	30787	31304	29504	28520	28530	29581	32858	31218
359.2182_5.78	80091	77892	70814	77860	79144	83520	81578	72614	78779	69290	78494	76364
359.2717_5.03	14280	15788	14558	16032	15156	16891	15249	14693	15255	15557	15395	15205
360.1512_1.47	208550	243590	227760	326300	212030	285860	16377	15977	18273	17601	13520	15334
360.2206_5.77	10098	10947	10532	11945	10472	12547	11596	9686	11163	9250	10461	11390
360.2505_5.53	45530	46956	45586	48046	49122	47565	49462	43963	46856	46025	47160	47566
361.1549_1.47	21763	27687	26760	38306	24074	32994	954	636	963	645	815	747
361.1762_3.80	5893	6481	5665	5124	4010	6434	6012	5763	5524	5163	4792	5585
361.2328_6.13	124960	125360	121650	124280	136730	128420	135550	118340	129800	118690	132830	123650
361.2544_5.53	6876	7316	7018	7406	7155	7459	7202	6920	7088	7161	7225	7260
362.2381_6.13	25715	25054	24533	24392	26076	24527	26294	23958	25198	23396	25478	24611
362.2415_5.64	349410	310940	360030	297620	310060	254070	281980	316020	307750	324070	284680	313260
362.3024_7.78	23887	24785	25785	25846	26242	25564	25722	23273	25872	24092	27754	24670
362.9265_1.29	2130600	1817500	1818000	1022400	1660900	1618100	1905300	2429000	1506200	1942300	1850200	2602200
363.2185_10.79	19382	21436	17122	27583	28406	23022	14035	14045	16106	14134	10739	11924
363.2455_5.64	56662	51775	58735	49937	48871	40094	43776	53842	47941	52399	42878	50086
363.9296_1.29	127010	112340	109190	58435	100040	97465	115950	143570	90049	117730	115540	155760
365.1083_1.47	140050	113060	114800	112040	94348	126420	19664	27525	19943	26965	11067	24292
365.2342_11.18	57003	64450	53436	73291	87165	68362	35772	35326	40569	41439	29179	34501
366.2369_11.16	13333	13754	11683	16103	19029	15209	7981	8182	9454	9882	7136	8202
367.0314_1.31	31515	24141	27899	29898	22218	45756	11185	12056	28508	4906	8917	5458
367.1360_3.35	90288	86701	74541	179010	23943	156600	47572	41296	149490	12512	17870	13664
367.1501_4.23	23033	23067	23528	34483	20167	28862	13923	12946	29562	10550	11550	10293
367.2366_7.56	11719	12402	11119	11634	11820	11322	10358	10505	10879	11181	12276	11455
367.3313_10.17	1589000	1605900	1682300	1693400	1789300	1727600	1569400	1559300	1683700	1626900	1800300	1744800
368.3369_10.17	391570	385880	409240	411840	438830	420630	378890	379750	408910	399500	436330	429630
369.1702_10.80	6168	7490	9638	7683	9002	8711	9970	11227	10495	10755	13148	13083
369.1708_9.77	189090	184190	169880	180830	170650	164610	184130	190870	167590	182960	164510	184670
369.2492_4.75	57739	61041	56333	61589	59099	64027	62605	60992	62462	61563	63498	61413
369.3385_10.17	55452	53760	54321	58124	57088	54991	48316	52939	70639	56764	66250	55953
370.2325_5.15	47904	51236	46545	51233	50959	53130	50729	50337	51151	49698	51912	49995
370.2518_4.75	11049	11420	10657	11423	11044	12119	11487	11381	11840	11911	11534	11487
370.5802_4.03	10714	12662	15601	24585	6586	19618	16218	16287	38071	12553	16039	10485
371.0955_8.90	47805	50782	50462	52262	51818	53992	48720	50291	48114	51795	52169	53283
371.0991_12.43	125540	123180	117330	121210	138360	142830	120610	118240	111810	111750	106380	157310
371.1038_1.55	23958	22625	21699	26543	21998	24299	25041	23668	22738	21659	26362	25461
371.2174_5.65	110710	93025	88682	92577	100860	88589	94786	89561	96908	91906	100380	90144
371.2659_5.20	843120	891740	792670	892550	860640	922090	830340	860040	858440	839210	850450	881050
371.2668_5.89	12315	11799	10957	12378	11324	12298	12425	12226	12214	11657	12855	10890
372.0642_10.23	43561	39036	42816	38564	41439	32911	40285	41037	39549	37811	39534	40735
372.0648_5.77	146900	183020	121690	197930	176320	179110	199870	150360	199490	155550	217540	145090
372.0654_5.15	130460	165850	114920	172460	153480	162770	181740	137860	185280	135850	196430	122690
372.0682_1.82	114490	125030	97175	126640	129800	116630	143230	102480	141770	105880	160070	98931
372.0985_12.40	19220	19509	17154	16710	19238	19897	17254	17038	17839	16660	14522	24616
372.1771_4.90	44266	39278	34614	74363	33784	45237	26432	20377	43645	19209	17912	21218
372.2284_10.67	15493	16023	10909	10581	15373	29921	14660	11809	10647	12608	12883	11517
372.2366_8.90	28844	31538	31363	33934	33225	34604	32805	31984	33031	31514	33287	34419
372.2474_5.66	625620	669040	593430	685980	681420	699190	683020	628810	690600	618510	701220	667440
372.2585_6.08	13904	15252	14060	15222	14291	15714	15719	14547	13902	14007	16525	15514
372.2687_5.20	226790	212350	198400	217610	212990	225010	204270	214010	209580	215480	205470	216270
372.8833_1.22	4465	4982	4304	3142	4355	3962	4265	4840	4153	4709	4468	4551
373.1947_1.49	25018	30065	32752	49255	24925	33912	9135	6363	18415	6301	6797	4372
373.2328_6.11	1115000	1080100	1046400	1054100	1237000	1110800	1192100	1006500	1125700	967560	1171100	1044500
373.2542_5.66	132000	136250	124580	141700	143330	146740	145100	129330	142270	128700	143980	135440
373.2719_5.19	18531	20568	17402	20385	18141	21309	17908	18884	18609	18615	18250	19339
374.0624_10.26	43108	37404	40955	38396	40316	31703	38031	38512	36929	36132	37454	39422
374.0629_5.08	28432	34023	24479	36723	35258	33636	38368	29553	39631	29547	40129	27413
374.0631_1.65	87150	98499	76464	96641	99035	89105	105890	79664	108840	81868	114590	75705
374.0659_5.87	33368	40742	27851	45561	40009	38281	45322	33567	45402	36221	50196	32707
374.2382_6.11	219440	212660	204500	205100	242620	219740	232140	194980	221370	192110	233350	205410
374.3014_7.64	24259	25371	23921	23135	26864	25814	26528	22511	24698	22507	26972	25141
375.2395_6.11	29602	28646	27479	27460	33341	30201	32294	26918	30420	25994	31562	28777
376.1813_6.87	14890	15886	15004	15849	15417	15737	15570	15379	15457	14808	16124	15820
376.2609_10.37	1492600	1463300	1499400	1522000	1818400	2592800	1443400	1501000	2390200	1436500	1467100	2137800
377.1918_9.47	66324	69592	68924	68048	69252	67335	66684	66928	64966	67162	67303	66129
377.1948_8.89	139010	129620	147160	133400	137120	127660	121060	137030	124630	137200	130150	140110
377.2623_10.38	353250	354370	360000	366360	430330	618910	342040	354990	572100	340480	352510	509740
378.1635_7.19	8580	9693	9146	9977	9369	8921	9243	8734	9129	8835	8685	9353
378.1973_8.89	23494	21915	25142	22065	22620	22111	20668	23272	21325	23807	22529	23496
378.1990_9.48	8938	9653	9856	9468	8843	9379	9825	10172	8822	9231	10002	9103
378.2649_10.38	47206	48612	48187	49415	57131	81921	46646	47137	74885	46240	46657	67330
378.9011_1.29	576140	566150	564840	704720	552830	802710	600400	622610	809410	484670	505880	457010
379.0656_6.61	57373	50917	42417	50028	51065	46558	885	684	886	715	817	657
379.2220_6.35	38606	36093	38628	33136	37205	31750	35000	34146	36690	32840	34988	35063
379.2492_11.78	7676	9316	7380	8417	9471	7679	5817	6149	6252	6721	4127	5341
380.1259_1.32	95315	181700	159270	543760	216270	293360	117630	21939	250990	163650	210670	27847
381.0463_1.32	45185	11648	13311	943	9756	23776	24765	48261	21640	14385	10559	38272
381.0658_6.61	18518	16701	13701	16507	16575	15485	93	158	141	120	81	126
381.3116_8.80	95451	95931	98218	98676	104760	102060	94786	92250	101330	94306	105480	102490
382.2582_8.27	16701	18377	21595	22789	25056	24741	13642	16151	21297	20681	24805	25489
383.2151_6.13	9338	8801	9077	8505	9006	7810	9018	8885	8782	8674	8816	8542
383.3255_8.33	23888	23583	24754	23764	26701	24507	23402	21077	23940	23257	26580	25112
384.1232_5.62	207860	232590	279420	647010	182370	467750	414810	373860	894250	251700	284050	188410
385.1265_5.62	40528	44472	51758	123340	34618	86184	79480	70676	167640	47946	53231	33992
385.2429_5.14	20947	22261	20882	20510	20799	21705	19391	19150	20439	19389	19945	19296
385.3176_5.66	3151900	3299400	2919700	3332800	3376500	3333000	3178200	3319400	3317300	3320200	3365900	3427700
386.0678_3.59	27693	39620	44849	660830	60013	49764	73750	51241	81803	204880	65677	46288
386.1200_5.61	12869	15044	17906	44679	11563	30221	28327	23194	58213	16552	19319	12489
386.3031_6.62	73121	76466	73360	74447	76066	74437	80775	75597	80408	71712	81895	78997
386.3223_5.65	753450	801510	711750	814300	799150	807480	775710	800540	806680	804210	814340	823830
387.0737_3.59	4192	6025	6562	102570	9336	7318	10724	8255	11764	31528	8997	7400
387.1796_9.77	14366000	13271000	11521000	13005000	11677000	12042000	13333000	13445000	11972000	12476000	10788000	12211000
387.1924_10.35	270220	185500	164130	156400	159350	210400	230390	191900	214570	195990	159620	168960
387.2123_5.61	9600	9850	9252	10560	9868	10684	10550	9274	11495	8449	10809	9647
387.2148_6.13	12291	11971	11741	11655	12976	11466	13010	10750	12564	10467	12857	11448
387.2981_5.46	21183	22826	20629	22769	22332	23516	23341	22140	22452	22289	23469	23297
387.3235_5.65	95927	104630	92783	106830	103620	109590	104380	104230	103270	104950	106450	107970
388.0670_3.59	2689	4453	4606	75080	6109	5859	7756	5774	8116	22417	6553	5207
388.1810_1.47	25745	21825	18484	22273	17702	25106	6507	8934	7353	8013	2813	7108
388.1837_9.77	3497500	3243500	2808400	3198600	2875800	2984400	3311400	3321500	2973600	3073700	2673200	3020500
388.1969_10.35	41790	29507	26466	25309	24319	32292	37163	30731	35121	31527	26467	27238
388.2556_5.45	132010	92321	88127	95885	97454	95092	101120	102210	99379	102540	96291	100020
388.2804_5.95	19190	20475	17634	19840	19547	21436	22051	19933	20388	18029	20455	19307
389.1872_9.77	580180	550710	476690	543510	482890	511400	559140	563060	491980	515850	452100	495540
389.2559_5.45	21808	14638	13362	15548	16032	15513	16204	15695	16546	16597	15050	16427
389.3149_10.17	88464	82730	87594	83862	85097	77293	79437	85971	89181	85857	88398	84715
390.2073_1.34	187560	269650	262740	305780	289270	218580	125950	48744	173160	81867	134050	27516
390.2964_6.23	64171	68935	63015	69485	67758	69187	68038	68025	68718	67153	70513	70098
390.2964_5.75	6129	7177	5797	7527	6824	8108	7317	6277	7360	5872	6942	7147
390.3189_10.17	17649	17209	18268	18086	16982	15929	16038	18187	17923	17716	18433	17451
391.2857_12.34	25262	30308	21669	33182	29314	31885	30691	28620	27848	27439	34403	26717
392.0404_3.37	34439	25627	35427	45770	21158	31251	26136	19828	48019	10111	15634	9786
392.2559_11.52	13871	14141	13661	17036	17649	21706	19053	20785	20958	14152	16957	16719
392.2783_6.84	30711	30730	28975	31567	31729	30972	32117	29259	30896	29631	32299	30581
393.1675_8.89	14763	14167	17173	14800	14994	13590	13154	14965	13456	14838	13702	15166
393.2469_5.21	242980	225000	244800	215780	229150	200220	208930	221910	227000	227140	222230	227570
393.2869_10.38	2588600	2684800	2520500	2833400	3112600	4760900	2640400	2640800	4280500	2545000	2654900	3744500
394.2317_5.66	102210	99900	98665	103710	102950	95699	99669	95254	105400	89835	95411	95092
394.2509_5.21	44399	41268	45630	40837	43762	38999	39195	42102	43546	41887	42696	42549
394.2881_10.38	620680	644340	603270	683370	744240	1146300	633100	634550	1035100	614060	639920	906630
394.2910_6.14	36624	40008	36111	39587	40867	40413	41707	38213	40316	36192	42263	39606
394.8730_1.29	68140	75486	80563	219500	79835	182550	82128	66973	198650	52517	58721	35280
395.0352_1.23	4681	5038	5419	6728	5577	5955	3749	2409	5229	2512	3059	2697
395.2150_6.11	151920	141830	138040	134220	159340	138990	152150	136650	144180	125440	142580	137020
395.2906_10.38	84229	90458	81994	94525	99925	156120	85269	85468	139850	83764	85610	124080
396.2187_6.12	28424	26090	26036	24332	28842	25668	28311	25553	26914	23267	26145	25825
398.2288_5.83	4169	3951	3510	3910	4193	3659	3839	3471	4063	3406	3810	3460
398.2436_10.37	157650	150750	156110	145000	176560	231090	145810	151080	242160	146560	139920	200610
399.2454_10.37	38050	36013	36730	34448	42089	54783	37497	34771	55660	34470	34179	46778
399.2595_5.71	702190	703300	631740	728740	737010	728320	722300	665920	732390	643600	753810	697640
399.2959_5.09	10958	12553	11357	13087	11963	13723	12999	12960	12491	13353	12387	13453
400.1707_6.23	53952	34807	27604	52390	26266	41055	21918	20767	35295	17413	14460	16145
400.2427_6.18	168230	167000	164440	177450	199070	181910	174620	157140	182180	160930	193070	176430
400.2626_5.71	147080	150550	134410	152940	155770	152600	151450	138690	153660	138500	158250	146580
400.2683_9.48	12570	13099	14220	12168	15676	13916	13850	13695	12830	11805	12736	14954
400.2712_8.89	93067	90786	99744	96481	109970	106110	96402	95965	89920	89747	103910	107680
400.3056_12.30	5977	5342	5185	4705	6857	4812	12441	10227	10224	11037	13159	14116
401.1540_5.58	7719	7824	6602	14757	4797	9669	10018	8411	16598	7758	6776	5855
401.2101_10.84	21256	25621	19077	23285	27846	23260	16458	16125	21098	19409	12556	15319
401.2471_6.18	35434	35039	34027	37534	41185	39119	36464	33255	37276	32296	39777	37400
401.2669_5.71	17687	18721	16899	19026	19005	19676	18508	17166	18110	16821	19265	17787
401.2727_8.88	17729	17226	18910	17827	20595	20220	17864	18454	17324	17274	19413	21683
401.3116_5.26	53425	56287	53661	55403	55670	57941	55928	56517	56764	53839	59289	55895
402.1064_1.32	21222	18513	19605	31827	23572	42326	24634	13463	45892	33164	39773	15905
402.2980_6.33	194260	209790	189640	209750	218200	213200	225160	195980	212410	190490	225860	207830
403.0271_1.32	46542	7898	11426	669	5005	26733	23390	60530	22756	11862	7963	46980
403.1750_9.60	40636	40023	33015	34926	34285	42157	48307	41188	39334	43758	37396	35521
403.2992_6.34	41005	44071	40007	44806	45847	43819	47568	41454	45370	40239	47438	43886
404.0978_1.22	2134	2412	2016	1736	2440	1838	2341	2267	1997	2595	2615	2136
404.2064_9.77	4630500	4835600	4084500	4973100	4312500	4584200	4747500	4755800	4338200	4577300	4341300	4207400
404.2175_10.34	16436	13620	13296	15567	11591	15072	16220	16395	15288	14534	14346	14127
404.2734_5.76	9888	11188	7871	10501	10126	13766	11886	9634	10304	8817	10057	10853
404.2757_6.76	44575	51156	46266	50242	49760	51909	52323	47590	50383	46045	53365	51977
404.3134_6.64	25918	24771	25991	24845	26085	24116	26968	25187	26650	24174	27196	25315
405.0077_1.77	85372	79406	82681	162410	52871	124270	59594	57926	129330	30096	36050	27772
405.0524_9.20	117240	124230	127530	126290	132350	129520	118130	123840	127080	129280	132700	135350
405.2100_9.77	1154200	1214700	1026400	1242700	1074700	1153500	1198400	1189600	1088700	1137100	1080700	1053100
405.3060_5.53	16985	17689	16370	17998	17506	18825	19085	17298	17757	17401	18557	18066
406.1002_5.62	4360	4879	5360	13930	3903	10423	9069	8368	19059	5355	6167	4016
406.1912_7.20	15008	15332	15391	17031	15474	16191	16509	15128	15802	15390	16748	15869
406.2139_9.77	170760	178280	154540	184000	159170	170460	175080	175680	162530	172370	159380	157140
406.2910_6.13	38346	40979	35767	41209	43588	44355	46686	40385	42969	37293	45662	41089
407.0522_9.20	28638	30278	31518	32282	31541	32694	29282	29640	30980	31618	31426	33037
408.9182_1.20	2426	1946	1795	1960	1374	2717	2246	3007	3120	1616	1899	2381
409.1622_9.77	2817700	2486100	2233800	2323400	1916000	2067200	2479200	2546500	2332800	2308800	1894000	2171400
409.1729_10.34	24563	16777	15587	14800	12547	16549	22491	17578	21490	18170	13374	15212
409.2412_4.76	9043	9257	9304	9323	7787	8299	7324	8375	8922	8099	7430	7925
410.1659_9.77	671900	597390	539490	564310	464200	509130	605070	615180	558740	564110	461170	531500
411.1853_6.11	10284	9540	9810	9067	10387	8312	10204	8947	10061	8854	10242	8820
412.1285_6.23	120400	95838	99009	122830	57908	217840	148480	124690	263400	30047	83613	66475
412.3902_10.17	23594	23193	26844	23454	26420	22122	21756	22769	23088	22748	24010	27462
413.1304_6.23	22465	18509	18924	21842	11385	41193	29506	24112	50322	5553	16422	13491
413.2175_1.32	13598	26283	24049	41595	24831	30646	6112	80	19633	2246	4316	54
413.3492_5.65	63255	74029	59415	71833	70148	75676	69512	68887	75244	69004	75914	71341
413.9840_6.34	9218	9347	8020	8131	7199	7784	11	17	33	56	10	18
414.1220_7.02	19573	21493	23446	36409	14383	29820	19270	17775	32665	13229	14920	12374
415.2123_10.05	38686	39195	36087	38214	42825	44839	37755	35820	40819	40044	35818	47315
415.2131_10.48	1274700	1184300	1119700	1112000	1273000	1379400	1093100	941870	1026600	796360	791420	938080
415.2548_5.63	9737	7268	7278	7573	7019	6739	7707	7828	7934	8843	7077	7398
416.2159_10.48	330810	309880	289950	290160	328250	354020	286430	248100	266670	205240	206170	241440
416.2867_5.46	66719	53863	48685	54160	55151	53862	57330	57686	56414	58100	53161	57220
416.3243_5.20	135020	154280	122070	154970	137710	162640	137980	141390	136870	140250	138740	144460
417.2204_10.49	48175	44496	41927	41271	47448	50709	40422	35216	37482	29952	29293	33207
417.3063_5.57	131440	150120	120100	158540	152000	162280	159960	141750	155370	136320	158820	150260
417.3255_5.19	28612	34124	26609	33928	29034	35020	30795	31611	32627	31367	30392	32067
418.2913_6.11	238000	255440	211050	242820	287220	292770	286840	236910	258490	216250	279410	259910
418.3087_5.56	15352	16438	13836	16889	15562	17031	18192	15390	17199	14596	18657	15667
419.0464_1.31	163950	133830	145920	78312	118050	133780	58984	54657	77325	42190	51254	42760
419.2949_6.11	51274	56284	45881	53761	62095	63162	61801	51993	57053	46692	61235	56184
420.0479_1.30	16354	14584	14672	7865	12648	13839	5492	3658	7577	4626	4988	2656
421.2444_5.71	156790	140110	149910	143820	152870	121090	131020	129380	141140	134520	142090	132650
421.3170_10.37	299200	261880	303870	261460	342850	388470	256310	271950	385860	260590	261680	397690
422.1735_1.33	106780	169720	168150	780760	143020	369610	196820	61378	706860	78678	176760	15081
422.2282_6.18	31053	29130	29820	30112	33296	30673	28836	27203	30272	27307	30565	30897
422.2457_5.71	32151	28010	30639	28344	29615	24365	26492	27045	27335	27205	28284	26973
422.3213_10.37	77031	67729	77545	67445	87212	100080	66779	69031	98904	65919	66760	100510
424.2954_6.44	18018	16453	17977	16572	17236	16681	17872	17785	17250	17158	16966	18329
424.8926_1.22	5537	4625	4969	3856	5110	4533	5566	6003	5339	4990	5347	6378
425.1352_9.78	723200	670620	624140	633640	506670	584980	652270	693120	624590	654810	511910	592020
425.1365_9.40	107660	96087	84827	84112	75571	87327	111260	98292	93930	104530	79632	84516
425.2363_5.71	7418	6836	7197	7195	8436	7343	7013	6642	7423	7056	8232	7429
426.1353_9.77	95039	92137	94867	96808	82535	84114	90762	101440	91483	94001	82802	87131
426.1458_6.06	55363	69855	75516	114830	63800	153350	84242	60547	179260	18129	74890	40053
426.2621_10.06	21525	31608	26236	30800	40038	25968	13223	12995	14242	18139	12811	13783
427.0949_1.52	368780	363880	359510	864370	279600	641050	254930	206630	490570	119740	135640	127450
427.1471_6.07	15061	18052	18811	26245	17339	35161	21128	16392	39437	7099	19171	11712
427.2557_6.24	100860	100760	106900	112300	125560	119670	97440	95070	112920	100040	121740	117320
428.0391_1.88	87002	70317	84144	165020	57116	141570	73207	84239	150650	44265	56901	50511
428.0973_1.52	64766	64557	62178	151270	47914	113100	44799	35137	84138	20806	23858	22465
428.1765_1.54	17106	18368	18808	27262	15612	22688	16461	13410	37766	10647	11613	10810
428.2609_6.25	19259	19492	21105	22795	24471	23939	19501	18064	22742	19442	23214	22778
429.0921_1.52	42219	41913	41169	98504	32995	72786	29782	24141	54462	14764	17777	16362
429.1907_10.76	89744	83912	68119	70973	68260	71942	82030	86211	67600	80350	69051	67227
429.2069_1.58	6899	7578	6503	8123	4413	7481	1650	2043	3643	1109	1077	1467
430.1945_10.76	17992	16862	13861	14858	13693	13536	16759	16342	13047	16449	12918	13497
430.3028_5.14	9761	11250	9689	11344	11590	11279	11552	11041	11448	10918	12164	11438
430.9146_1.29	3433800	2908900	2925100	1645000	2689600	2603400	3113500	3908900	2418600	3140800	3028500	4264200
431.0740_1.56	7126	7588	6620	15881	5505	11894	6373	5896	11682	5003	5805	4479
431.9186_1.28	246470	213360	207820	111970	191510	185640	220200	288850	170400	227940	214940	309400
432.2365_10.49	735560	693250	603540	643300	666000	729780	660910	543250	577350	488720	488510	527890
432.2399_9.77	2174400	1709000	1928400	1708200	1892900	1533900	1782000	1928400	1547000	1760600	1573400	2012000
432.2478_10.35	21203	15059	15602	15006	14934	13960	16197	16823	14507	16442	13740	15385
432.2801_5.63	104840	76183	74235	82831	84324	79558	83550	80499	85022	85017	80857	81425
432.3184_4.75	30129	32350	29155	32819	31400	34221	33309	31768	32959	31483	32999	32709
432.9178_1.28	91636	78894	78188	40984	71422	66970	81184	101580	61174	83631	78498	108550
433.2420_10.49	197010	186190	165610	179320	180050	203880	184900	147850	158290	135610	136830	140790
433.2447_9.78	573510	459140	521860	462770	515200	414580	480920	510780	422760	476780	425080	551520
433.2854_5.63	16264	13293	12072	14012	13379	13115	13675	14598	14425	15039	12920	13817
433.3032_5.15	13814	16619	12464	16992	15718	17543	15858	14858	15640	14869	15706	15719
433.3202_4.75	4322	4889	4568	4803	4562	4902	5017	4629	4626	4842	5001	4283
433.3319_11.83	20032	35691	25592	33288	44117	24896	15262	18957	16176	24899	14170	23179
434.2459_10.48	19973	19729	17192	19424	19907	20773	17891	15251	17118	12783	13771	14027
435.0210_1.31	23840	24110	27145	29365	22394	40652	10403	6354	25622	6063	8125	3373
436.2026_7.53	9105	10326	8641	9867	9735	9639	10452	9298	9861	9364	11112	9604
437.1922_10.48	230100	195340	192210	183190	184330	194350	181360	163610	179370	133820	126760	142990
437.3140_6.14	25310	24975	24664	26863	27856	24849	26848	24086	26084	23301	28236	24419
438.1986_10.48	48759	42330	41822	37760	39183	41247	37697	33985	36735	27328	26740	28529
439.3274_6.86	55630	55043	61696	61316	69870	63365	56143	53897	63959	56980	68572	64521
440.3298_6.85	8142	7861	8901	9524	10128	8790	8195	7294	9078	8134	10053	9016
440.3573_12.22	6325	5866	4249	6072	6319	4364	6596	5772	4491	6693	4046	6737
440.8671_1.24	22800	22701	21798	15566	21988	19034	22493	26837	19667	23937	23834	26170
440.9658_3.75	9282	8492	8735	8057	5817	6020	2371	2047	3698	1429	2652	1878
441.0990_1.47	53222	50452	49017	59633	43257	54741	1405	1536	1117	1112	1198	1363
441.3438_7.24	222940	231970	249600	255350	303750	271670	218450	213790	251630	238640	276150	270290
442.3261_7.71	59002	59569	61716	62342	76861	72812	56528	55051	65764	58669	72990	71173
442.3479_7.24	53540	57927	61788	61997	74212	67345	53623	53202	60970	59038	67056	67010
443.3335_7.71	12010	11787	13178	13114	15300	13950	11919	11471	13406	12358	15584	15309
444.3188_5.71	280320	300640	253520	308430	293790	314320	306680	284420	312520	275660	314800	291810
444.3314_12.30	10484	9753	10118	8337	12273	8474	22922	17458	19890	18974	23436	25885
445.1220_12.45	36695	41760	38573	47280	37839	46191	34661	36931	37058	39355	35418	48527
445.3028_6.18	41944	46143	38710	47506	54024	55087	50250	40365	47216	40964	53037	50600
445.3204_5.71	62620	66483	56390	69870	67201	72952	69602	65289	71302	63015	71117	67499
446.2167_10.76	127420	124960	96155	107710	93701	100360	124520	121770	96974	117780	101590	94602
446.2946_6.23	30308	13362	11375	13385	15019	15697	13583	26879	13491	12439	14944	14159
446.3262_5.70	5410	5974	5520	6239	5885	7018	6238	5657	6556	5458	6376	5831
446.8862_1.29	845160	821280	825170	1049300	823840	1195600	875450	903420	1202900	706860	742430	688080
447.2192_10.76	25688	24288	19036	21546	18627	19602	24686	23849	19258	23272	19438	18629
447.8931_1.29	75586	72933	72851	79788	75265	94275	80048	77348	93005	66618	68852	68396
448.8867_1.29	80340	81511	81111	97576	81951	111870	85655	84169	118590	70692	69755	65840
449.2390_6.24	42807	38226	46243	44638	41449	42979	32702	33858	45509	38531	38467	40696
451.3262_5.78	12057	13573	11574	13085	11531	14394	12865	12884	11965	12731	11615	13246
452.2779_10.43	58413	81803	66139	80216	97599	64935	32535	33134	35001	47424	33319	37680
452.2910_11.58	44370	47767	54344	48300	69824	99738	59767	60611	103180	61748	65989	106470
453.1654_10.49	51071	44923	47373	40729	39657	44955	39663	35426	39369	30478	26598	29515
453.2950_11.57	12360	12311	14419	13786	18664	24843	18122	17151	27579	17667	16237	30695
453.3429_6.21	3754800	3667300	3585300	3727800	3791100	3785900	3775800	3630700	3730100	3594900	3827400	3752200
454.1806_4.04	16487	16204	15966	34935	15719	27270	9743	8463	11828	4616	4841	5583
454.2937_11.35	286420	415340	336110	417160	529600	346230	195570	202030	225810	261770	172830	195830
454.3485_6.21	841070	861140	813960	873040	838900	882390	890180	862870	850360	842760	885760	896000
455.2943_11.35	64007	92125	75039	92102	117550	77285	44489	45926	50771	59505	39244	44871
455.3431_6.03	69071	67439	62282	66392	74236	66328	74440	65825	68875	62173	72480	66600
455.3491_6.22	141800	145780	138640	148890	141120	148630	147990	145730	141840	143190	148910	150240
456.3057_6.41	16791	17798	17430	17827	21692	18740	17682	15719	19199	15638	20908	19159
457.3365_5.67	40986	40821	39303	41964	49518	42106	40601	37079	45162	38095	48453	41689
458.3217_6.08	18730	19370	19219	20163	24564	22602	18406	17456	20158	19317	23994	21418
459.1283_6.61	55817	48678	40098	47861	47862	44171	79	197	91	72	175	119
459.2813_5.78	8305	6066	6234	6091	6461	5720	6903	6394	6770	6251	5738	6246
459.3497_11.88	21774	40232	26345	38144	45905	25108	12936	17599	14665	22932	13060	20898
460.1312_6.61	11698	10794	8726	9870	10418	9939	42	70	15	18	45	72
460.2690_10.49	243010	203760	206960	179210	231540	190070	190690	171180	172600	127960	133920	160300
460.3113_5.63	26731	20338	19519	20386	20272	19671	21809	21912	22510	23634	20750	21615
461.1280_6.61	18018	16326	12331	14165	15128	13808	40	53	6	36	86	30
461.2715_10.50	64492	55355	55060	47738	60977	50544	51118	44667	44988	34026	35580	42955
461.3666_12.05	7544	14496	10336	12674	18819	9861	6249	7487	7137	10911	6463	9449
462.8596_1.28	98313	112570	111540	335250	116180	257650	121400	93297	290290	75966	84605	50262
463.0293_1.23	7497	8908	8432	10258	8532	9029	5675	3692	7623	3924	4307	3966
463.3262_7.24	28175	26504	33963	27710	36134	27124	24602	23886	30417	31131	32397	29429
465.1093_7.46	3193	2983	2722	41847	2365	20740	17555	12207	21909	10296	13343	12708
467.3240_5.75	49241	48013	45189	47517	49624	49366	50198	46325	49017	43326	47998	47108
468.3079_10.13	29710	41783	34346	38500	57080	35433	22898	20865	21804	35382	25587	28113
468.3082_6.16	16438	17538	16990	18785	21260	19466	18457	16442	18225	16039	19783	18887
469.3181_11.58	67640	79753	86497	83674	103360	153860	95924	98472	155850	103500	109190	163420
469.3364_5.71	17436	16582	15069	16897	17491	16846	16944	15409	16208	16126	16952	16778
469.3392_7.78	57792	56629	59602	61481	70035	64535	56953	53956	63591	55391	67976	65281
469.3392_6.16	479150	471890	493700	504770	587940	522180	491820	448810	517660	465750	561320	519960
470.3200_11.60	20048	23422	25110	24354	30111	43889	27158	28234	44552	29058	30824	48003
470.3234_6.61	211560	209640	225010	233010	272840	246550	214850	198830	238250	208810	274590	256250
470.3422_7.78	12470	11784	12648	13009	15266	13604	11738	11196	13415	11893	15381	13255
470.3687_6.22	170620	180420	176990	193950	203450	198090	188310	180690	194680	178150	208860	187310
470.3697_5.08	116710	110090	116460	119240	131680	114210	114890	102000	122610	101680	125590	110940
470.3722_6.03	214060	238010	220340	251990	240360	239650	235160	235910	247230	230890	258860	228650
471.3196_6.50	183340	183320	190170	196480	211170	195530	194200	176240	201760	177920	217770	199280
471.3199_5.70	67540	66519	62520	68026	80014	72033	70736	63438	73913	60059	77347	70825
471.3431_6.18	16011	17759	17346	18150	19521	18504	17576	15581	18429	15126	19806	17630
471.3529_5.42	73506	71265	74122	78299	90014	89025	74259	65472	79131	65073	86081	79559
471.3743_5.08	29944	28840	29844	31242	33281	28762	29446	26263	30828	26956	33573	28531
471.3750_6.03	28669	34134	29617	36218	28793	32686	34155	34313	34185	32484	33482	32285
472.0816_1.22	4200	5363	5200	3856	5210	4280	5068	4443	4238	5567	5839	4584
472.3019_6.61	90619	88855	88020	90705	100990	92885	91778	83949	95199	83760	101190	94183
472.3051_6.11	44103	44001	45573	48896	57956	52053	47272	43246	49909	43871	55598	50985
472.3143_6.24	212240	222120	214110	232490	256740	248790	222260	206300	237820	211000	256440	241140
472.3194_5.70	11895	11636	10719	11533	12804	12638	11378	10294	12507	9630	12821	11254
472.3534_5.42	14485	15773	16168	17226	19008	18467	15478	14011	17681	14670	18617	17393
473.3309_5.98	184040	173680	180750	180520	215600	195230	178310	163790	190110	166120	207720	194410
474.1735_4.66	8992	7094	8095	12974	4437	9831	7332	6672	18988	1872	5147	3114
474.2471_10.76	16249	14221	12447	11313	11377	9838	13550	14644	11133	13106	11519	11554
474.3165_6.42	69887	67540	75243	68410	89885	76806	67639	64621	74047	67704	82948	81966
474.3369_5.98	45979	43204	45321	43539	51555	47652	44653	40988	46642	40984	51216	48824
475.3238_4.91	122080	113780	133360	108610	114000	105410	106340	126430	109240	119040	108520	121540
475.3257_6.23	577570	491050	566680	464080	513470	447870	486190	491430	504700	494150	483260	503520
475.4059_11.86	134740	141610	75315	100030	106460	74906	57373	91701	56012	76593	40049	70231
476.3062_5.78	77523	58742	55616	60749	63748	60651	65644	63044	64330	67048	57738	65369
476.3276_6.23	128950	114500	128330	108010	113000	103320	112770	115080	113930	114430	112890	118890
476.4089_11.87	41860	44760	23989	31438	32750	23538	17720	29615	18002	23512	12464	21806
477.2048_1.32	2276300	4003200	3190600	5530600	2933000	3696700	644810	220950	1643800	233500	436430	57918
477.3005_12.13	43624	53723	43586	53013	43240	44382	42942	55861	41119	49537	39598	52323
477.3061_5.78	61952	51024	57649	53041	56747	48079	52451	50864	56411	51451	53257	51181
477.8041_12.13	22881	27618	22632	27286	22660	23099	22664	29128	21231	26540	20399	27165
478.2087_1.32	510700	840630	749390	1227100	656470	806250	133720	46155	351010	48223	90636	12140
478.2937_10.87	30206	30535	28264	34394	44037	30140	19848	19839	18551	20650	17356	18399
479.2017_1.32	300780	503270	458370	743050	403770	497710	81664	27479	218610	29368	54549	6278
479.3185_5.98	7286	6700	7737	6319	8054	6231	6180	5527	8183	6553	7632	6983
480.3082_11.75	544370	752140	611320	796170	964730	583670	236640	292510	285360	327200	239530	293280
481.3122_11.75	133580	183410	146660	192100	227500	138660	59081	72472	69210	80476	58419	70899
482.2890_12.04	9085	9969	6937	10848	10117	7294	4825	6550	5575	5582	3223	5204
482.3142_11.75	17909	24532	19676	25921	29369	17838	8604	10889	9839	11818	7900	9816
483.3203_5.61	86772	82652	85714	87331	97972	90935	91324	76996	98912	76626	97941	86123
484.1199_3.12	15493	13130	16297	48431	9085	29513	31607	27431	78896	14198	17256	10742
484.3031_5.95	33525	31429	32617	34018	39168	36509	32652	30236	33562	29558	38362	34371
484.3195_5.61	19628	18031	17776	18733	23568	18484	19800	15855	22322	16003	21779	18346
484.3499_5.53	179740	170620	173180	177990	197680	169280	187940	156530	187010	162620	193380	172240
484.3817_12.19	7468	7444	5450	7307	8368	5563	8316	7851	5445	8506	5359	8745
485.3333_5.98	780390	772030	757740	793510	939520	888110	785160	721950	830130	712170	912420	855410
485.3519_5.53	44658	40359	42982	45271	49586	42004	47503	38662	46156	41603	48988	43642
486.3174_6.38	343810	350970	360870	379450	483170	434830	339720	324700	393280	342930	432500	451260
486.3390_5.98	195440	193090	190270	199780	231550	221440	196370	180250	207080	178900	226320	213320
486.4016_7.24	48173	49999	53453	57618	62356	59375	48319	47522	55262	52097	59611	60143
487.0315_1.30	100020	79838	92306	47055	74487	81747	37516	32471	46981	27217	30878	26926
487.3214_6.38	87116	89170	94042	95743	121230	111880	87064	81870	98756	86664	108650	114960
487.3400_5.98	33283	33015	32657	32812	37618	37827	33093	30531	35965	30290	37891	35888
487.3875_7.70	14061	14902	15931	15955	18665	18763	15310	14522	15983	16215	20100	18687
487.4047_7.24	11108	11353	13146	12913	15032	14151	11332	11029	12939	12061	14079	14531
488.3234_6.38	13526	14506	14954	15358	19251	18261	14242	13541	15625	14175	16866	17558
488.3583_12.28	10046	9503	10451	9237	11764	8831	20671	16079	19413	18659	22311	25946
489.1144_1.45	80453	90618	85793	212080	81459	126280	56994	41768	132760	29269	39465	42906
490.1726_6.61	206120	185270	150890	193220	182380	182240	644	767	986	1170	883	763
491.1744_6.61	63205	57673	45491	57313	55147	55652	177	333	366	357	272	286
491.3197_6.16	94469	82544	102050	86342	100210	82295	81216	80368	88722	84495	89725	85613
492.1709_6.61	82358	74423	60155	75438	71898	72507	401	287	378	189	324	410
492.3042_6.61	16900	15442	17274	15192	19946	16294	14211	13521	16152	14130	17187	15862
492.3236_6.17	12383	10734	13236	11296	13651	11027	10861	10238	11640	10908	11919	11013
492.8854_1.22	3061	2492	2616	2026	2413	2319	3156	3384	2686	2638	3156	3592
493.1737_6.61	20167	17788	14323	18412	17506	17831	57	84	119	100	134	54
494.3221_10.51	51227	62864	54850	63690	95829	60197	51532	46347	46295	86178	59111	70268
495.3130_5.99	34385	28547	35386	30639	36175	27844	28377	28351	33729	28941	32865	31805
496.2979_6.42	8242	7970	8232	7208	9454	7771	7401	7174	7678	7705	8334	8979
496.3168_5.99	5732	4759	6194	4990	6235	4708	4774	4880	5522	4947	5694	5419
496.3408_11.45	603370	699750	572590	593750	921680	544990	444070	430900	394560	546620	365180	446170
497.3369_6.68	98587	97119	109250	109820	134320	117790	99814	91381	111160	99013	129550	124900
497.3426_11.46	167450	195280	166870	169770	252240	170790	135460	131380	137140	161440	120010	152010
498.3374_6.66	23770	23675	25857	26706	31627	28500	24245	22285	26681	24569	31129	29548
498.3647_5.46	18868	18193	20696	20943	26949	23902	17589	17472	21694	18086	24137	22973
498.4003_6.03	2262700	2392300	2180300	2371700	2316700	2446800	2457500	2400500	2379600	2360800	2484100	2434000
498.9014_1.29	2134000	1809000	1812400	1009500	1670500	1635500	1940300	2461400	1519400	1944000	1872000	2667400
499.1871_1.32	880230	930070	915730	769540	790780	1016700	196890	95276	469410	85704	143830	37482
499.3087_5.99	4459	4057	4572	4596	5714	5227	4543	4112	4758	3942	5438	4752
499.3126_6.67	40857	38642	40636	41910	46949	41432	41669	38393	42190	37263	45105	42273
499.3137_12.09	55176	70627	54348	70278	53768	59486	57261	68804	55300	63417	52718	66319
499.3153_5.58	8276	7816	7602	8333	8329	8302	8625	7539	8737	7316	8513	7782
499.4041_6.03	668060	715370	651400	705300	686710	731250	725160	708250	706390	704910	735170	721040
499.8159_12.08	30478	38008	29780	36984	29169	32624	31227	37487	29450	34397	28189	35805
499.9038_1.29	172970	150190	144450	80649	131550	129250	152430	199660	116930	160110	151090	216750
500.1886_1.32	159450	173570	169330	135590	143770	180250	35655	17999	93141	14661	28108	5662
500.3994_6.03	56533	60980	56853	60160	60811	62896	64601	54039	61131	52981	62903	60893
500.4058_6.03	112770	125610	113630	124910	115190	127450	124580	122810	122390	118810	131160	128930
501.1816_1.32	99066	102640	108030	91664	97339	112710	21952	9856	55769	8826	16858	3934
501.3286_6.48	41247	38292	41826	43368	51252	42243	39847	37178	42043	39460	51439	46049
502.2877_11.75	13605	16516	13575	16669	19000	11753	6840	8014	7354	8186	5727	6823
502.2908_10.92	199530	231280	193180	255510	293580	169360	159730	148040	131290	205570	134940	149210
502.3297_6.47	7843	7936	8139	8798	10589	8453	8008	7378	8744	7552	10259	8672
503.0086_1.30	14383	13498	15355	15570	11713	23066	6599	4099	13807	3854	3855	2203
503.2954_10.92	49125	59545	49254	63069	72798	42438	40401	37026	33733	51653	34033	37132
503.3781_6.09	7015	7289	7082	7454	9717	9409	7494	6816	8142	7082	9816	9006
504.3099_11.73	237410	297870	249170	283620	366890	197970	139820	164870	154450	212360	145410	168750
504.3396_5.77	18877	14957	13619	15514	16244	15427	16762	16470	16450	17272	14889	16782
505.3105_11.74	50035	63086	50571	58225	77895	38256	29014	32347	31168	44867	27487	33628
506.3316_5.53	23593	19328	23030	22311	21580	16383	19484	17085	20595	19038	18860	18516
507.3148_5.98	168090	150000	166310	154990	188240	158820	143800	139130	162500	139130	168860	167340
508.3015_6.38	70997	68642	75960	69504	96004	85033	64071	62628	73685	64290	78725	87484
508.3171_5.98	39200	36283	38732	36535	45743	37905	34958	33066	38599	33440	39277	39193
508.3376_10.45	76719	100200	111190	111620	101910	100140	161850	215830	296880	253290	288400	373240
508.8561_1.22	10059	9866	9596	6755	9382	9076	9671	10619	8641	10518	10004	11502
509.2993_6.38	15512	14519	15468	14058	20350	17600	13416	13221	15834	13883	16543	17862
509.3315_6.18	26739	21900	28827	23193	28421	23103	21526	21117	24363	22228	24001	24810
510.1971_3.32	32124	27321	37845	69589	14550	49933	22230	20164	66574	6315	9752	7617
512.2955_9.60	98372	156400	130140	167640	220260	168400	47158	44575	58521	66180	45820	55214
512.3467_5.96	13503	14359	15112	16010	18536	17701	13415	13058	15247	13984	17926	17314
513.3291_6.43	46750	48068	51262	51403	64623	59886	45411	44948	51992	48561	63099	62460
514.3320_6.43	11069	11709	12433	12762	15818	14162	11467	10775	13221	12390	14662	15171
514.3942_7.78	19054	19484	20374	20698	22449	22156	18950	17664	20242	18691	22733	20102
514.3961_6.16	199560	209510	199960	214200	238360	222280	214460	197070	222750	200260	237350	220490
514.8755_1.29	505810	487860	488550	641210	488530	719550	526280	531740	728430	414720	433840	398930
515.1608_1.32	39509	69039	66220	112210	61685	99079	15291	4815	63377	4227	11524	615
515.3807_6.61	100700	105760	107900	110770	136340	123740	110100	100460	119670	106640	135390	125830
515.3997_6.17	44773	45945	44666	48252	54415	48354	48315	42197	50005	43324	54949	50230
516.3760_6.51	82646	84228	82960	87425	97605	89955	89024	80478	91495	81787	100180	89507
516.3768_5.69	16116	16207	13883	16399	17664	17608	16143	15072	17013	13974	17715	15722
517.3559_6.61	46534	47742	45332	47627	53976	50832	54097	47359	51078	45484	54725	52722
517.3595_6.11	5630	5505	5367	6052	6701	7406	6200	5452	6055	5374	7231	6910
518.3911_5.98	75502	75781	73688	79130	87473	81816	77862	72637	79345	71900	87777	82820
519.1384_12.38	17836	24068	17303	25370	16982	22467	19716	23382	18384	22857	19621	20881
519.3734_6.41	39869	42084	42412	44335	53048	48713	43890	39656	45605	39855	50651	49823
519.3928_5.99	20854	20610	19688	21586	24227	22419	21499	18906	21490	19957	25683	22463
520.3332_5.91	55283	42056	44360	50763	57002	46382	49904	47837	51459	51003	49781	49870
520.3784_6.42	8996	9487	9297	10017	11518	10906	9831	8698	9673	9434	11680	10635
521.1670_1.32	127550	152230	162930	114790	134270	145360	34972	20030	77883	17566	31047	8823
521.3283_12.07	54990	69002	55967	68497	54118	59890	57358	67230	55869	61227	53110	66524
521.3362_5.91	11044	9130	9284	10027	11314	9274	10047	10009	10288	10839	10636	10284
521.8316_12.08	29193	36616	29895	37165	28208	32369	30237	36077	29697	32936	28420	36469
522.1729_1.32	18718	26295	27763	17720	24492	23879	5225	1406	13141	2460	4587	531
522.3534_11.02	155040	148390	151000	122820	94795	73190	156000	154600	154140	132750	109230	82055
522.3557_11.85	175100	228550	172400	218200	291510	143770	102820	114240	97988	160460	95455	140480
523.2813_5.98	7245	7122	7626	7239	8229	6850	7312	6037	8044	6519	8199	7035
523.3072_5.61	12476	10296	11863	13271	11777	11826	11714	10313	17703	8569	11055	9751
523.3607_11.85	47109	61646	46017	59097	78344	37882	27636	31586	25956	42729	25461	38531
523.8844_7.10	31593	31398	32902	29556	26506	28184	78	127	177	185	54	90
523.8848_8.06	32465	30133	26516	26092	24295	26346	156	199	150	252	228	129
525.8988_7.03	34649	29434	22844	25247	24372	23358	48	13	30	60	53	54
525.9022_7.48	539560	492180	379570	412370	389120	405650	182	561	379	588	465	308
526.2920_10.87	86750	87861	75627	88725	91538	60108	81335	77349	66111	87952	64326	68178
526.4318_6.03	24834	28903	23976	26452	26304	30183	29293	29518	27739	27127	30018	29807
526.9041_7.48	82263	76282	59435	63358	60904	62574	54	217	120	142	175	137
527.2975_10.87	16659	17128	14793	16903	18472	12132	15907	14873	12767	17273	12493	13854
528.3085_11.20	54640	61290	51836	66611	71960	41971	36716	36487	32745	48802	32257	35415
528.4085_12.16	7913	8260	5433	7584	8279	5925	8724	8214	5806	8397	5301	8732
529.2917_4.36	13078	9950	10023	13442	7928	11078	3827	2956	5288	1696	6155	2653
529.4058_5.53	86750	83794	82973	84301	92717	82664	91259	77843	91882	77167	94816	83782
530.3253_11.90	32015	44892	30248	47906	46193	22264	20131	27155	19921	27929	16975	23969
530.3911_5.98	305730	318170	289310	325190	361140	362730	326130	300390	325510	291330	358670	341330
530.4078_5.53	24554	24002	23414	23986	26312	24124	27593	23729	26192	22510	27002	24411
530.8480_1.28	54635	64837	62887	187430	66779	148280	66982	51007	168330	42250	49982	27111
531.3305_11.91	6620	9288	6491	10156	9618	4477	4416	5798	4213	5484	3622	4830
531.3747_6.38	143320	158890	149230	169570	208630	208860	161560	148370	165210	149510	199290	195060
531.3940_5.98	76136	76895	70068	78523	88771	87429	78813	70703	78017	71065	86568	84854
532.1905_1.57	26229	26611	26151	39736	20409	31727	8551	7429	14372	5216	5579	6029
532.2889_10.50	17566	17784	13731	14894	14954	14514	15481	12478	13228	9873	10401	10967
532.3754_6.39	38287	43373	42200	44587	56584	57841	43814	40484	43722	39534	53852	52685
532.3861_12.25	9033	8234	9607	8804	10232	8278	16898	12916	15139	16309	18014	22958
532.3987_5.98	10489	10916	10257	11436	12140	12885	11080	10399	10985	10159	12831	11811
532.4085_6.17	45263	44403	45909	45940	53476	47174	44627	40869	47700	42660	51733	49139
534.3538_11.73	14505	19248	19367	21812	18407	16613	29682	45071	52970	44986	42614	64614
535.3114_6.43	8704	8779	10250	9598	11506	10242	8012	8283	9917	8657	10181	11135
540.0660_1.23	8540	9752	8965	7146	9335	7452	8511	8690	8127	10074	10183	9255
542.0681_2.17	64856	68761	69820	117050	30220	91207	67941	67838	143580	48890	55585	36479
542.3906_6.66	58418	61600	64214	67542	81999	72787	62702	56671	70074	62118	81439	75649
543.1511_1.31	114500	128880	148410	75921	124410	121130	29802	16733	57731	15457	29107	7691
543.3406_12.05	44069	54061	43653	55638	43204	47659	46506	53223	45233	48344	42474	53852
543.3917_6.68	13596	13810	14452	15809	17985	17425	14649	13199	16060	14634	19229	17254
543.8414_12.04	25283	31010	25149	32270	24784	27684	26487	30876	26000	27662	24442	31102
544.1537_1.31	21168	27360	28733	14681	24849	22633	4915	1449	9349	2788	5230	483
544.3709_6.67	34414	35199	35060	35453	41623	37464	37816	33342	37686	33874	41454	38943
546.3521_11.81	14919	17825	13750	16974	24094	11766	10526	11714	10244	27441	13937	22055
546.3869_6.47	31182	30805	32098	34456	40882	35596	33255	30054	34090	31416	39117	35056
546.3874_5.61	38728	39065	35886	41646	45276	44573	45701	37159	46785	35394	46268	39146
547.3880_6.48	6643	6884	7234	7595	9011	7462	6488	6418	7347	6861	8355	7096
547.3910_5.61	9563	9532	8947	10091	10712	10409	11149	8820	11105	8987	11056	9590
548.3639_5.91	11793	9309	9543	10774	12138	9999	10760	11680	10693	11503	10372	10801
549.9710_1.65	10851	12517	9860	11591	8496	13147	10090	14511	9716	6333	8881	8330
555.0165_1.30	92600	75155	80889	42236	63705	73873	34842	29010	40695	25553	28909	23168
557.4026_5.96	8897	9756	9443	10861	12237	12519	8766	8938	10234	9516	12045	11777
558.3885_6.44	25630	28440	27658	31656	38192	38723	29226	26453	29514	28614	36652	35678
559.1239_1.31	23182	25464	28132	29201	27263	45169	7479	2772	26906	3036	7208	142
560.0788_1.68	102410	112970	108270	196450	83976	136330	92802	75364	170960	43481	61274	55950
560.8749_1.21	2451	2056	2319	1483	1793	1906	2497	2615	2288	2154	2427	2854
564.3584_6.03	23542	17739	20459	22086	27613	23582	21441	21639	21768	23809	22819	24595
565.3535_12.01	35158	42378	32804	42527	33374	37145	37011	41151	35385	35545	33656	39708
565.8543_12.01	15619	18979	14704	19145	14204	16106	16744	19056	15349	16771	14636	18221
566.4252_6.28	51669	53240	54325	49745	59161	54790	53503	49192	53795	51597	57842	56689
566.8886_1.29	2089300	1765500	1782000	983350	1646100	1599700	1912800	2410200	1481900	1919400	1862000	2638100
567.4277_6.28	16376	16236	16857	15715	18121	17156	16948	15802	16338	15984	18084	17627
567.8954_1.28	193710	167930	159560	91530	148900	144530	174710	217230	133240	177550	168840	229540
572.4387_12.13	6985	6984	4518	6140	6698	5129	7036	7214	4636	6949	4674	7558
576.4112_12.23	6182	5949	6784	7044	6613	5258	10125	7626	9146	9359	10660	16658
576.8445_1.22	7253	6746	6988	4833	6348	6444	7188	7501	6184	7366	7225	8086
577.9699_1.64	8735	7303	7905	8136	5401	8850	6655	10312	8112	5378	6447	5806
582.8602_1.29	468010	474800	466690	626630	464680	704230	502650	492660	712740	399180	418110	374210
583.8640_1.27	55157	61137	56259	67958	60220	79234	59400	56993	75979	48512	55199	50397
587.3696_11.98	20965	25316	19317	25406	19514	21178	22531	24540	20995	21845	19735	23043
587.8698_11.98	8835	10677	8155	11030	8044	8830	9216	11376	8550	9498	8434	9585
597.4362_5.87	31970	28487	33382	35510	42878	38384	29912	26037	34517	26673	39550	34537
598.4179_6.22	28443	28458	28264	33244	33154	36519	29062	27964	30321	31082	33679	36353
598.4349_5.87	8881	7624	9192	9397	11820	10820	8452	6765	9808	7500	10688	9671
598.8330_1.28	50665	63355	58631	185580	62031	147030	63936	47880	164610	40566	44222	25214
599.0026_1.22	1966	2263	2006	2516	2205	2364	1431	943	2224	999	1228	1024
599.4002_6.58	10011	11575	10549	13891	11466	15846	9986	12780	11096	12875	12150	15197
599.4239_6.21	5260	5508	5369	5889	6215	6617	5601	5726	5007	5719	7353	7237
600.8846_1.27	181340	143990	146480	45383	127980	98409	153510	208830	83758	169330	162960	255220
608.0886_1.77	216300	211350	209950	373440	135330	308180	135850	117910	290440	65598	80173	64872
608.3836_6.15	8357	6082	7181	8466	12274	8212	7912	6998	7891	9495	7538	8734
[truncated: 1,668 more rows]
